# Supplementary material for: Commentary: “How Much is that Player in the Window? The One with the Early Birthday?” Relative Age Influences the Value of the Best Soccer Players, but Not the Best Businesspeople
Source: Front Psychol. 2016 Apr 28;7:620. doi: 10.3389/fpsyg.2016.00620 (PMC4849242; doi:10.3389/fpsyg.2016.00620)
Supplement: Supplementary file 1 [file DataSheet1.XLSX]

## Sheet: SoccerPlayers_Corrected
The 100 big-5 league players with the highest transfer values
	Data from Poli et al. (2015)
Rank	Name	Club	MonetaryValue_mean	MV_min	MV_max	Birthdate	Birth_Day	Birth_Month	Half_Year	d_abs_EMV-Md
1	Lionel Messi	Barcelona	268.05	255.3	280.8	1987-06-24	24	6	1	236.65
2	Eden Hazard	Chelsea	142.15	135.4	148.9	1991-01-07	7	1	1	110.75		Distribution of Birth Dates
3	Cristiano Ronaldo	Real Madrid	119	113.3	124.7	1985-02-05	5	2	1	87.6			top 100	big-5 league players
4	Neymar Júnior	Barcelona	94.05	89.6	98.5	1992-02-05	5	2	1	62.65		First half	59	57.5347
5	Sergio Agüero	Manchester City	82.1	78.2	86	1988-06-02	2	6	1	50.7		Second half	41	42.4653
6	Raheem Sterling	Liverpool	77.35	73.7	81	1994-12-08	8	12	2	43.35		Odds Ratio	1.06212
7	Paul Pogba	Juventus	73.8	70.3	77.3	1993-03-15	15	3	1	42.4		95%CI LL	0.605371
8	Diego Costa	Chelsea	73.4	69.9	76.9	1988-10-07	7	10	2	39.4		95%CI UL	1.86347
9	Alexis Sánchez	Arsenal	71.2	67.8	74.6	1988-12-19	19	12	2	37.2		ptwo-tailed	0.766893
10	James Rodríguez	Real Madrid	65.65	62.5	68.8	1991-07-12	12	7	2	31.65		chi²	0.0878771
11	Luis Suárez	Barcelona	63	60	66	1987-01-24	24	1	1	31.6		ω	0.0296441
12	Antoine Griezmann	Atlético Madrid	61.95	59	64.9	1991-03-21	21	3	1	30.55
13	Francesc Fàbregas	Chelsea	61.6	58.7	64.5	1987-05-04	4	5	1	30.2
14	Isco Alarcón	Real Madrid	60.05	57.2	62.9	1992-04-21	21	4	1	28.65		Estimated Monetary Value (in €)
15	Harry Kane	Tottenham	56.2	53.5	58.9	1993-07-28	28	7	2	22.2			M	SD	95% CI	Md	MAD
16	Gareth Bale	Real Madrid	53.85	51.3	56.4	1989-07-16	16	7	2	19.85		First half	43.7237	37.5214	9.77813	31.4	6.5
17	Philippe Coutinho	Liverpool	52.95	50.4	55.5	1992-06-12	12	6	1	21.55		Second half	37.022	14.3088	4.51641	34	7.3
18	Thibaut Courtois	Chelsea	52.8	50.3	55.3	1992-05-11	11	5	1	21.4
19	Oscar dos Santos	Chelsea	49.9	47.5	52.3	1991-09-09	9	9	2	15.9
20	Karim Benzema	Real Madrid	46.85	44.6	49.1	1987-12-19	19	12	2	12.85		Linear correlation between month of birth and estimated monetary value
21	Mario Götze	Bayern München	44.95	42.8	47.1	1992-06-03	3	6	1	13.55		r =	-0.066868
22	Koke Resurrección	Atlético Madrid	43.25	41.2	45.3	1992-01-08	8	1	1	11.85		r² =	0.00447133
23	Christian Eriksen	Tottenham	42.2	40.2	44.2	1992-02-14	14	2	1	10.8
24	Romelu Lukaku	Everton	41.7	39.7	43.7	1993-05-13	13	5	1	10.3
25	Toni Kroos	Real Madrid	41.65	39.7	43.6	1990-01-04	4	1	1	10.25
26	Willian Borges	Chelsea	40.55	38.6	42.5	1988-08-09	9	8	2	6.55
27	Álvaro Morata	Juventus	40.3	38.4	42.2	1992-10-23	23	10	2	6.3
28	Sergio Busquets	Barcelona	40	38.1	41.9	1988-07-16	16	7	2	6
29	David Silva	Manchester City	39.9	38	41.8	1986-01-08	8	1	1	8.5
30	Edinson Cavani	PSG	39.6	37.7	41.5	1987-02-14	14	2	1	8.2
31	Ángel Di María	Manchester United	38.75	36.9	40.6	1988-02-14	14	2	1	7.35
32	Kevin de Bruyne	Wolfsburg	38.55	36.7	40.4	1991-06-28	28	6	1	7.15
33	Wayne Rooney	Manchester United	37.7	35.9	39.5	1985-10-24	24	10	2	3.7
34	Marco Verratti	PSG	37.6	35.8	39.4	1992-11-05	5	11	2	3.6
35	Nemanja Matić	Chelsea	37.4	35.6	39.2	1988-08-01	1	8	2	3.4
36	Robert Lewandowski	Bayern München	37.3	35.5	39.1	1988-08-21	21	8	2	3.3
36	Alexandre Lacazette	Lyon	37.3	35.5	39.1	1991-05-28	28	5	1	5.9
38	Thomas Müller	Bayern München	37.05	35.3	38.8	1989-09-13	13	9	2	3.05
39	Manuel Neuer	Bayern München	36	34.3	37.7	1986-03-27	27	3	1	4.6
40	Mesut Özil	Arsenal	35.85	34.1	37.6	1988-10-15	15	10	2	1.85
41	Gonzalo Higuaín	Napoli	35.8	34.1	37.5	1987-12-10	10	12	2	1.8
42	Ross Barkley	Everton	35.3	33.6	37	1993-12-05	5	12	2	1.3
43	Yaya Touré	Manchester City	34.95	33.3	36.6	1983-05-13	13	5	1	3.55
44	Alex Oxlade-Chamberlain	Arsenal	34.85	33.2	36.5	1993-08-15	15	8	2	0.85
45	Jérôme Boateng	Bayern München	34	32.4	35.6	1988-09-03	3	9	2	0
46	Santi Cazorla	Arsenal	33.8	32.2	35.4	1984-12-13	13	12	2	0.2
47	Danny Welbeck	Arsenal	33.7	32.1	35.3	1990-11-26	26	11	2	0.3
48	Jordan Henderson	Liverpool	33.5	31.9	35.1	1990-06-17	17	6	1	2.1
49	Aaron Ramsey	Arsenal	33.4	31.8	35	1990-12-26	26	12	2	0.6
50	Miralem Pjanić	Roma	33.3	31.7	34.9	1990-04-02	2	4	1	1.9
51	Sadio Mané	Southampton	32.95	31.4	34.5	1992-04-10	10	4	1	1.55
52	André Gomes	Valencia	32.9	31.3	34.5	1993-07-30	30	7	2	1.1
53	Emre Can	Liverpool	32.25	30.7	33.8	1994-01-12	12	1	1	0.85
54	Felipe Anderson	Lazio	31.7	30.2	33.2	1993-04-15	15	4	1	0.3
55	Gerard Piqué	Barcelona	31.4	29.9	32.9	1987-02-02	2	2	1	0
56	Lucas Moura	PSG	31.3	29.8	32.8	1992-08-13	13	8	2	2.7
57	Mateo Kovačić	Internazionale	30.9	29.4	32.4	1994-05-06	6	5	1	0.5
58	Arturo Vidal	Juventus	30.65	29.2	32.1	1987-05-22	22	5	1	0.75
59	Juan Mata	Manchester United	30.15	28.7	31.6	1988-04-28	28	4	1	1.25
60	Jack Wilshere	Arsenal	29.95	28.5	31.4	1992-01-01	1	1	1	1.45
61	Alessandro Florenzi	Roma	29.55	28.1	31	1991-03-11	11	3	1	1.85
62	Juan Cuadrado	Chelsea	29.4	28	30.8	1988-05-26	26	5	1	2
63	David Alaba	Bayern München	29.3	27.9	30.7	1992-06-24	24	6	1	2.1
64	Ivan Rakitić	Barcelona	29.1	27.7	30.5	1988-03-10	10	3	1	2.3
65	Raphaël Varane	Real Madrid	28.65	27.3	30	1993-04-25	25	4	1	2.75
66	Marco Reus	Dortmund	28.25	26.9	29.6	1989-05-31	31	5	1	3.15
67	Daniel Carvajal	Real Madrid	27.5	26.2	28.8	1992-01-11	11	1	1	3.9
68	Mats Hummels	Dortmund	27.4	26.1	28.7	1988-12-16	16	12	2	6.6
68	Mauro Icardi	Internazionale	27.4	26.1	28.7	1993-02-19	19	2	1	4
70	Nabil Fekir	Lyon	27.3	26	28.6	1993-07-18	18	7	2	6.7
71	Sergio Ramos	Real Madrid	27.1	25.8	28.4	1986-03-30	30	3	1	4.3
72	Chris Smalling	Manchester United	26.7	25.4	28	1989-11-22	22	11	2	7.3
73	Olivier Giroud	Arsenal	26.65	25.4	27.9	1986-09-30	30	9	2	7.35
74	Vincent Kompany	Manchester City	26.55	25.3	27.8	1986-04-10	10	4	1	4.85
74	Carlos Tévez	Juventus	26.55	25.3	27.8	1984-02-05	5	2	1	4.85
76	Andrés Iniesta	Barcelona	26.05	24.8	27.3	1984-05-11	11	5	1	5.35
76	Marquinhos Aoás	PSG	26.05	24.8	27.3	1994-05-14	14	5	1	5.35
76	Rodrigo Moreno	Valencia	26.05	24.8	27.3	1991-03-06	6	3	1	5.35
79	Marcelo Vieira	Real Madrid	25.5	24.3	26.7	1988-05-12	12	5	1	5.9
80	Wilfried Bony	Manchester City	25.4	24.2	26.6	1988-12-10	10	12	2	8.6
81	José María Callejón	Napoli	24.9	23.7	26.1	1987-02-11	11	2	1	6.5
81	Leonardo Bonucci	Juventus	24.9	23.7	26.1	1987-05-01	1	5	1	6.5
81	Juan Bernat	Bayern München	24.9	23.7	26.1	1993-03-01	1	3	1	6.5
84	Nabil Bentaleb	Tottenham	24.8	23.6	26	1994-11-24	24	11	2	9.2
84	Calum Chambers	Arsenal	24.8	23.6	26	1995-01-20	20	1	1	6.6
86	Thiago Silva	PSG	24.7	23.5	25.9	1984-09-22	22	9	2	9.3
87	Karim Bellarabi	Leverkusen	24.65	23.5	25.8	1990-04-08	8	4	1	6.75
88	César Azpilicueta	Chelsea	24.45	23.3	25.6	1989-08-28	28	8	2	9.55
89	Ricardo Rodríguez	Wolfsburg	24.35	23.2	25.5	1992-08-25	25	8	2	9.65
89	Heung-Min Son	Leverkusen	24.35	23.2	25.5	1992-07-08	8	7	2	9.65
91	Kurt Zouma	Chelsea	24.15	23	25.3	1994-10-27	27	10	2	9.85
92	Daniel Sturridge	Liverpool	23.85	22.7	25	1989-09-01	1	9	2	10.15
93	Pedro Rodríguez	Barcelona	23.75	22.6	24.9	1987-07-28	28	7	2	10.25
94	Luka Modrić	Real Madrid	23.45	22.3	24.6	1985-09-09	9	9	2	10.55
95	David de Gea	Manchester United	23.4	22.3	24.5	1990-11-07	7	11	2	10.6
95	Carlos Vela	Real Sociedad	23.4	22.3	24.5	1989-03-01	1	3	1	8
97	Daley Blind	Manchester United	23.2	22.1	24.3	1990-03-09	9	3	1	8.2
98	Radja Nainggolan	Roma	23	21.9	24.1	1988-05-04	4	5	1	8.4
98	Luiz Fernandinho	Manchester City	23	21.9	24.1	1985-05-04	4	5	1	8.4
100	Antonio Candreva	Lazio	22.9	21.8	24	1987-02-28	28	2	1	8.5

## Sheet: big5_EuropeanLeaguePlayers
Players In The Big-5 European Soccer Leagues (season 2015/2016)
League	Source	DateRetrieved	Team	Position	No.	Name	DOB	Age_AsOfDateRetrieved	Birth_Day	Birth_Month	Birth_Year	HalfYear
1. Bundesliga (Germany)	www.fussballdaten.de	2016-02-10	Mönchengladbach	Goal	1	Yann Sommer	1988-12-17	27	17	12	1988	2
1. Bundesliga (Germany)	www.fussballdaten.de	2016-02-10	Mönchengladbach	Goal	21	Tobias Sippel	1988-03-22	27	22	3	1988	1
1. Bundesliga (Germany)	www.fussballdaten.de	2016-02-10	Mönchengladbach	Goal	33	Christofer Heimeroth	1981-08-01	34	1	8	1981	2		Month	n	%
1. Bundesliga (Germany)	www.fussballdaten.de	2016-02-10	Mönchengladbach	Defence	17	Oscar Wendt	1985-10-24	30	24	10	1985	2		January	309	10.7292
1. Bundesliga (Germany)	www.fussballdaten.de	2016-02-10	Mönchengladbach	Defence	3	Andreas Christensen	1996-04-10	19	10	4	1996	1		February	293	10.1736
1. Bundesliga (Germany)	www.fussballdaten.de	2016-02-10	Mönchengladbach	Defence	19	Fabian Johnson	1987-12-11	28	11	12	1987	2		March	307	10.6597
1. Bundesliga (Germany)	www.fussballdaten.de	2016-02-10	Mönchengladbach	Defence	27	Julian Korb	1992-03-21	23	21	3	1992	1		April	244	8.47222
1. Bundesliga (Germany)	www.fussballdaten.de	2016-02-10	Mönchengladbach	Defence	24	Tony Jantschke	1990-04-07	25	7	4	1990	1		May	273	9.47917
1. Bundesliga (Germany)	www.fussballdaten.de	2016-02-10	Mönchengladbach	Defence	30	Nico Elvedi	1996-09-30	19	30	9	1996	2		June	231	8.02083
1. Bundesliga (Germany)	www.fussballdaten.de	2016-02-10	Mönchengladbach	Defence	15	Alvaro Dominguez	1989-05-15	26	15	5	1989	1		July	216	7.5
1. Bundesliga (Germany)	www.fussballdaten.de	2016-02-10	Mönchengladbach	Defence	4	Roel Brouwers	1981-11-28	34	28	11	1981	2		August	234	8.125
1. Bundesliga (Germany)	www.fussballdaten.de	2016-02-10	Mönchengladbach	Defence		Martin Hinteregger	1992-09-07	23	7	9	1992	2		September	232	8.05556
1. Bundesliga (Germany)	www.fussballdaten.de	2016-02-10	Mönchengladbach	Defence	39	Martin Stranzl	1980-06-16	35	16	6	1980	1		October	165	5.72917
1. Bundesliga (Germany)	www.fussballdaten.de	2016-02-10	Mönchengladbach	Defence		Mandela Egbo	1997-08-17	18	17	8	1997	2		November	184	6.38889
1. Bundesliga (Germany)	www.fussballdaten.de	2016-02-10	Mönchengladbach	Midfield	8	Mahmoud Dahoud	1996-01-01	20	1	1	1996	1		December	192	6.66667
1. Bundesliga (Germany)	www.fussballdaten.de	2016-02-10	Mönchengladbach	Midfield	13	Lars Stindl	1988-08-26	27	26	8	1988	2		First half	1657	57.5347	Reference values for frequency comparison of birth distribution in the 100 most valuable players
1. Bundesliga (Germany)	www.fussballdaten.de	2016-02-10	Mönchengladbach	Midfield	6	Havard Nordtveit	1990-06-21	25	21	6	1990	1		Second half	1223	42.4653
1. Bundesliga (Germany)	www.fussballdaten.de	2016-02-10	Mönchengladbach	Midfield	10	Thorgan Hazard	1993-03-29	22	29	3	1993	1
1. Bundesliga (Germany)	www.fussballdaten.de	2016-02-10	Mönchengladbach	Midfield	16	Ibrahima Traore	1988-04-21	27	21	4	1988	1
1. Bundesliga (Germany)	www.fussballdaten.de	2016-02-10	Mönchengladbach	Midfield	34	Granit Xhaka	1992-09-27	23	27	9	1992	2
1. Bundesliga (Germany)	www.fussballdaten.de	2016-02-10	Mönchengladbach	Midfield	18	Marvin Schulz	1995-01-15	21	15	1	1995	1
1. Bundesliga (Germany)	www.fussballdaten.de	2016-02-10	Mönchengladbach	Midfield	28	André Hahn	1990-08-13	25	13	8	1990	2
1. Bundesliga (Germany)	www.fussballdaten.de	2016-02-10	Mönchengladbach	Midfield	7	Patrick Herrmann	1991-02-12	24	12	2	1991	1
1. Bundesliga (Germany)	www.fussballdaten.de	2016-02-10	Mönchengladbach	Midfield		Jonas Hofmann	1992-07-14	23	14	7	1992	2
1. Bundesliga (Germany)	www.fussballdaten.de	2016-02-10	Mönchengladbach	Midfield		Nico Schulz	1993-04-01	22	1	4	1993	1
1. Bundesliga (Germany)	www.fussballdaten.de	2016-02-10	Mönchengladbach	Midfield		Bilal Sezer	1994-01-25	22	25	1	1994	1
1. Bundesliga (Germany)	www.fussballdaten.de	2016-02-10	Mönchengladbach	Midfield		Djibril Sow	1997-02-06	19	6	2	1997	1
1. Bundesliga (Germany)	www.fussballdaten.de	2016-02-10	Mönchengladbach	Offence	11	Raffael	1985-03-28	30	28	3	1985	1
1. Bundesliga (Germany)	www.fussballdaten.de	2016-02-10	Mönchengladbach	Offence	9	Josip Drmic	1992-08-08	23	8	8	1992	2
1. Bundesliga (Germany)	www.fussballdaten.de	2016-02-10	Mönchengladbach	Offence	31	Branimir Hrgota	1993-01-12	23	12	1	1993	1
1. Bundesliga (Germany)	www.fussballdaten.de	2016-02-10	Mönchengladbach	Offence	36	Marlon Ritter	1994-10-15	21	15	10	1994	2
1. Bundesliga (Germany)	www.fussballdaten.de	2016-02-10	Bayern München	Goal	1	Manuel Neuer	1986-03-27	29	27	3	1986	1
1. Bundesliga (Germany)	www.fussballdaten.de	2016-02-10	Bayern München	Goal	22	Tom Starke	1981-03-18	34	18	3	1981	1
1. Bundesliga (Germany)	www.fussballdaten.de	2016-02-10	Bayern München	Goal	26	Sven Ulreich	1988-08-03	27	3	8	1988	2
1. Bundesliga (Germany)	www.fussballdaten.de	2016-02-10	Bayern München	Defence	17	Jerome Boateng	1988-09-03	27	3	9	1988	2
1. Bundesliga (Germany)	www.fussballdaten.de	2016-02-10	Bayern München	Defence	27	David Alaba	1992-06-24	23	24	6	1992	1
1. Bundesliga (Germany)	www.fussballdaten.de	2016-02-10	Bayern München	Defence	13	Rafinha	1985-09-07	30	7	9	1985	2
1. Bundesliga (Germany)	www.fussballdaten.de	2016-02-10	Bayern München	Defence	8	Javier Martinez	1988-09-02	27	2	9	1988	2
1. Bundesliga (Germany)	www.fussballdaten.de	2016-02-10	Bayern München	Defence	28	Holger Badstuber	1989-03-13	26	13	3	1989	1
1. Bundesliga (Germany)	www.fussballdaten.de	2016-02-10	Bayern München	Defence	5	Mehdi Benatia	1987-04-17	28	17	4	1987	1
1. Bundesliga (Germany)	www.fussballdaten.de	2016-02-10	Bayern München	Defence	18	Juan Bernat	1993-03-01	22	1	3	1993	1
1. Bundesliga (Germany)	www.fussballdaten.de	2016-02-10	Bayern München	Defence	4	Dante	1983-10-18	32	18	10	1983	2
1. Bundesliga (Germany)	www.fussballdaten.de	2016-02-10	Bayern München	Defence	15	Jan Kirchhoff	1990-10-01	25	1	10	1990	2
1. Bundesliga (Germany)	www.fussballdaten.de	2016-02-10	Bayern München	Defence		Serdar Tasci	1987-04-24	28	24	4	1987	1
1. Bundesliga (Germany)	www.fussballdaten.de	2016-02-10	Bayern München	Midfield	23	Arturo Vidal	1987-05-22	28	22	5	1987	1
1. Bundesliga (Germany)	www.fussballdaten.de	2016-02-10	Bayern München	Midfield	14	Xabi Alonso	1981-11-25	34	25	11	1981	2
1. Bundesliga (Germany)	www.fussballdaten.de	2016-02-10	Bayern München	Midfield	21	Philipp Lahm	1983-11-11	32	11	11	1983	2
1. Bundesliga (Germany)	www.fussballdaten.de	2016-02-10	Bayern München	Midfield	6	Thiago	1991-04-11	24	11	4	1991	1
1. Bundesliga (Germany)	www.fussballdaten.de	2016-02-10	Bayern München	Midfield	11	Douglas Costa	1990-09-14	25	14	9	1990	2
1. Bundesliga (Germany)	www.fussballdaten.de	2016-02-10	Bayern München	Midfield		Kingsley Coman	1996-06-13	19	13	6	1996	1
1. Bundesliga (Germany)	www.fussballdaten.de	2016-02-10	Bayern München	Midfield	32	Joshua Kimmich	1995-02-08	21	8	2	1995	1
1. Bundesliga (Germany)	www.fussballdaten.de	2016-02-10	Bayern München	Midfield	10	Arjen Robben	1984-01-23	32	23	1	1984	1
1. Bundesliga (Germany)	www.fussballdaten.de	2016-02-10	Bayern München	Midfield	19	Mario Götze	1992-06-03	23	3	6	1992	1
1. Bundesliga (Germany)	www.fussballdaten.de	2016-02-10	Bayern München	Midfield	20	Sebastian Rode	1990-10-11	25	11	10	1990	2
1. Bundesliga (Germany)	www.fussballdaten.de	2016-02-10	Bayern München	Midfield	7	Franck Ribery	1983-04-07	32	7	4	1983	1
1. Bundesliga (Germany)	www.fussballdaten.de	2016-02-10	Bayern München	Midfield	16	Gianluca Gaudino	1996-11-11	19	11	11	1996	2
1. Bundesliga (Germany)	www.fussballdaten.de	2016-02-10	Bayern München	Midfield	34	Pierre Emil Höjbjerg	1995-08-05	20	5	8	1995	2
1. Bundesliga (Germany)	www.fussballdaten.de	2016-02-10	Bayern München	Midfield	37	Julian Green	1995-06-06	20	6	6	1995	1
1. Bundesliga (Germany)	www.fussballdaten.de	2016-02-10	Bayern München	Offence	25	Thomas Müller	1989-09-13	26	13	9	1989	2
1. Bundesliga (Germany)	www.fussballdaten.de	2016-02-10	Bayern München	Offence	9	Robert Lewandowski	1988-08-21	27	21	8	1988	2
1. Bundesliga (Germany)	www.fussballdaten.de	2016-02-10	Bayern München	Offence		Milos Pantovic	1996-07-07	19	7	7	1996	2
1. Bundesliga (Germany)	www.fussballdaten.de	2016-02-10	Bayern München	Offence	24	Sinan Kurt	1996-07-23	19	23	7	1996	2
1. Bundesliga (Germany)	www.fussballdaten.de	2016-02-10	BVB Dortmund	Goal	38	Roman Bürki	1990-11-14	25	14	11	1990	2
1. Bundesliga (Germany)	www.fussballdaten.de	2016-02-10	BVB Dortmund	Goal	1	Roman Weidenfeller	1980-08-06	35	6	8	1980	2
1. Bundesliga (Germany)	www.fussballdaten.de	2016-02-10	BVB Dortmund	Goal	39	Hendrik Bonmann	1994-01-22	22	22	1	1994	1
1. Bundesliga (Germany)	www.fussballdaten.de	2016-02-10	BVB Dortmund	Defence	15	Mats Hummels	1988-12-16	27	16	12	1988	2
1. Bundesliga (Germany)	www.fussballdaten.de	2016-02-10	BVB Dortmund	Defence	25	Sokratis	1988-06-09	27	9	6	1988	1
1. Bundesliga (Germany)	www.fussballdaten.de	2016-02-10	BVB Dortmund	Defence	28	Matthias Ginter	1994-01-19	22	19	1	1994	1
1. Bundesliga (Germany)	www.fussballdaten.de	2016-02-10	BVB Dortmund	Defence	29	Marcel Schmelzer	1988-01-22	28	22	1	1988	1
1. Bundesliga (Germany)	www.fussballdaten.de	2016-02-10	BVB Dortmund	Defence	26	Lukasz Piszczek	1985-06-03	30	3	6	1985	1
1. Bundesliga (Germany)	www.fussballdaten.de	2016-02-10	BVB Dortmund	Defence		Joo Ho Park	1987-01-16	29	16	1	1987	1
1. Bundesliga (Germany)	www.fussballdaten.de	2016-02-10	BVB Dortmund	Defence	4	Neven Subotic	1988-12-10	27	10	12	1988	2
1. Bundesliga (Germany)	www.fussballdaten.de	2016-02-10	BVB Dortmund	Defence	37	Erik Durm	1992-05-12	23	12	5	1992	1
1. Bundesliga (Germany)	www.fussballdaten.de	2016-02-10	BVB Dortmund	Defence	40	Jeremy Dudziak	1995-08-28	20	28	8	1995	2
1. Bundesliga (Germany)	www.fussballdaten.de	2016-02-10	BVB Dortmund	Defence		Pascal Stenzel	1996-03-20	19	20	3	1996	1
1. Bundesliga (Germany)	www.fussballdaten.de	2016-02-10	BVB Dortmund	Midfield	8	Ilkay Gündogan	1990-10-24	25	24	10	1990	2
1. Bundesliga (Germany)	www.fussballdaten.de	2016-02-10	BVB Dortmund	Midfield	10	Henrikh Mkhitaryan	1989-01-21	27	21	1	1989	1
1. Bundesliga (Germany)	www.fussballdaten.de	2016-02-10	BVB Dortmund	Midfield	33	Julian Weigl	1995-09-08	20	8	9	1995	2
1. Bundesliga (Germany)	www.fussballdaten.de	2016-02-10	BVB Dortmund	Midfield	23	Shinji Kagawa	1989-03-17	26	17	3	1989	1
1. Bundesliga (Germany)	www.fussballdaten.de	2016-02-10	BVB Dortmund	Midfield	27	Gonzalo Castro	1987-06-11	28	11	6	1987	1
1. Bundesliga (Germany)	www.fussballdaten.de	2016-02-10	BVB Dortmund	Midfield	11	Marco Reus	1989-05-31	26	31	5	1989	1
1. Bundesliga (Germany)	www.fussballdaten.de	2016-02-10	BVB Dortmund	Midfield	6	Sven Bender	1989-04-27	26	27	4	1989	1
1. Bundesliga (Germany)	www.fussballdaten.de	2016-02-10	BVB Dortmund	Midfield	7	Jonas Hofmann	1992-07-14	23	14	7	1992	2
1. Bundesliga (Germany)	www.fussballdaten.de	2016-02-10	BVB Dortmund	Midfield		Adnan Januzaj	1995-02-05	21	5	2	1995	1
1. Bundesliga (Germany)	www.fussballdaten.de	2016-02-10	BVB Dortmund	Midfield		Christian Pulisic	1998-09-18	17	18	9	1998	2
1. Bundesliga (Germany)	www.fussballdaten.de	2016-02-10	BVB Dortmund	Midfield	14	Moritz Leitner	1992-12-08	23	8	12	1992	2
1. Bundesliga (Germany)	www.fussballdaten.de	2016-02-10	BVB Dortmund	Midfield	44	Kevin Kampl	1990-10-09	25	9	10	1990	2
1. Bundesliga (Germany)	www.fussballdaten.de	2016-02-10	BVB Dortmund	Midfield	16	Jakub Blaszczykowski	1985-12-14	30	14	12	1985	2
1. Bundesliga (Germany)	www.fussballdaten.de	2016-02-10	BVB Dortmund	Midfield	18	Nuri Sahin	1988-09-05	27	5	9	1988	2
1. Bundesliga (Germany)	www.fussballdaten.de	2016-02-10	BVB Dortmund	Midfield	19	Kevin Großkreutz	1988-07-19	27	19	7	1988	2
1. Bundesliga (Germany)	www.fussballdaten.de	2016-02-10	BVB Dortmund	Midfield	21	Oliver Kirch	1982-08-21	33	21	8	1982	2
1. Bundesliga (Germany)	www.fussballdaten.de	2016-02-10	BVB Dortmund	Offence	17	Pierre-Emerick Aubameyang	1989-06-18	26	18	6	1989	1
1. Bundesliga (Germany)	www.fussballdaten.de	2016-02-10	BVB Dortmund	Offence	20	Adrian Ramos	1986-01-22	30	22	1	1986	1
1. Bundesliga (Germany)	www.fussballdaten.de	2016-02-10	BVB Dortmund	Offence		Felix Passlack	1998-05-29	17	29	5	1998	1
1. Bundesliga (Germany)	www.fussballdaten.de	2016-02-10	Hertha BSC	Goal	22	Rune Jarstein	1984-09-29	31	29	9	1984	2
1. Bundesliga (Germany)	www.fussballdaten.de	2016-02-10	Hertha BSC	Goal	1	Thomas Kraft	1988-07-22	27	22	7	1988	2
1. Bundesliga (Germany)	www.fussballdaten.de	2016-02-10	Hertha BSC	Goal	29	Nils-Jonathan Körber	1996-11-13	19	13	11	1996	2
1. Bundesliga (Germany)	www.fussballdaten.de	2016-02-10	Hertha BSC	Goal	35	Marius Gersbeck	1995-06-20	20	20	6	1995	1
1. Bundesliga (Germany)	www.fussballdaten.de	2016-02-10	Hertha BSC	Goal		Sascha Burchert	1989-10-30	26	30	10	1989	2
1. Bundesliga (Germany)	www.fussballdaten.de	2016-02-10	Hertha BSC	Defence	21	Marvin Plattenhardt	1992-01-26	24	26	1	1992	1
1. Bundesliga (Germany)	www.fussballdaten.de	2016-02-10	Hertha BSC	Defence	15	Sebastian Langkamp	1988-01-15	28	15	1	1988	1
1. Bundesliga (Germany)	www.fussballdaten.de	2016-02-10	Hertha BSC	Defence	25	John Brooks	1993-01-28	23	28	1	1993	1
1. Bundesliga (Germany)	www.fussballdaten.de	2016-02-10	Hertha BSC	Defence	23	Johannes van den Bergh	1986-11-21	29	21	11	1986	2
1. Bundesliga (Germany)	www.fussballdaten.de	2016-02-10	Hertha BSC	Defence	39	Yanni Regäsel	1996-01-14	20	14	1	1996	1
1. Bundesliga (Germany)	www.fussballdaten.de	2016-02-10	Hertha BSC	Defence	2	Peter Pekarik	1986-10-30	29	30	10	1986	2
1. Bundesliga (Germany)	www.fussballdaten.de	2016-02-10	Hertha BSC	Defence	34	Maximilian Mittelstädt	1997-03-18	18	18	3	1997	1
1. Bundesliga (Germany)	www.fussballdaten.de	2016-02-10	Hertha BSC	Defence		Nico Beyer	1996-09-22	19	22	9	1996	2
1. Bundesliga (Germany)	www.fussballdaten.de	2016-02-10	Hertha BSC	Midfield	6	Vladimír Darida	1990-08-08	25	8	8	1990	2
1. Bundesliga (Germany)	www.fussballdaten.de	2016-02-10	Hertha BSC	Midfield	28	Fabian Lustenberger	1988-05-02	27	2	5	1988	1
1. Bundesliga (Germany)	www.fussballdaten.de	2016-02-10	Hertha BSC	Midfield	3	Per Skjelbred	1987-06-16	28	16	6	1987	1
1. Bundesliga (Germany)	www.fussballdaten.de	2016-02-10	Hertha BSC	Midfield	24	Genki Haraguchi	1991-05-09	24	9	5	1991	1
1. Bundesliga (Germany)	www.fussballdaten.de	2016-02-10	Hertha BSC	Midfield	20	Mitchell-Elijah Weiser	1994-04-21	21	21	4	1994	1
1. Bundesliga (Germany)	www.fussballdaten.de	2016-02-10	Hertha BSC	Midfield	9	Alexander Baumjohann	1987-01-23	29	23	1	1987	1
1. Bundesliga (Germany)	www.fussballdaten.de	2016-02-10	Hertha BSC	Midfield	14	Valentin Stocker	1989-04-12	26	12	4	1989	1
1. Bundesliga (Germany)	www.fussballdaten.de	2016-02-10	Hertha BSC	Midfield	13	Jens Hegeler	1988-01-22	28	22	1	1988	1
1. Bundesliga (Germany)	www.fussballdaten.de	2016-02-10	Hertha BSC	Midfield	17	Tolga Cigerci	1992-03-22	23	22	3	1992	1
1. Bundesliga (Germany)	www.fussballdaten.de	2016-02-10	Hertha BSC	Midfield	5	Niklas Stark	1995-04-14	20	14	4	1995	1
1. Bundesliga (Germany)	www.fussballdaten.de	2016-02-10	Hertha BSC	Midfield	27	Roy Beerens	1987-12-22	28	22	12	1987	2
1. Bundesliga (Germany)	www.fussballdaten.de	2016-02-10	Hertha BSC	Midfield	12	Ronny	1986-05-11	29	11	5	1986	1
1. Bundesliga (Germany)	www.fussballdaten.de	2016-02-10	Hertha BSC	Midfield	26	Nico Schulz	1993-04-01	22	1	4	1993	1
1. Bundesliga (Germany)	www.fussballdaten.de	2016-02-10	Hertha BSC	Midfield	7	Hajime Hosogai	1986-06-10	29	10	6	1986	1
1. Bundesliga (Germany)	www.fussballdaten.de	2016-02-10	Hertha BSC	Midfield	10	Änis Ben-Hatira	1988-07-18	27	18	7	1988	2
1. Bundesliga (Germany)	www.fussballdaten.de	2016-02-10	Hertha BSC	Midfield	31	Florian Kohls	1995-04-03	20	3	4	1995	1
1. Bundesliga (Germany)	www.fussballdaten.de	2016-02-10	Hertha BSC	Offence	11	Salomon Kalou	1985-08-05	30	5	8	1985	2
1. Bundesliga (Germany)	www.fussballdaten.de	2016-02-10	Hertha BSC	Offence	19	Vedad Ibisevic	1984-08-06	31	6	8	1984	2
1. Bundesliga (Germany)	www.fussballdaten.de	2016-02-10	Hertha BSC	Offence	11	Sami Allagui	1986-05-28	29	28	5	1986	1
1. Bundesliga (Germany)	www.fussballdaten.de	2016-02-10	Hertha BSC	Offence	16	Julian Schieber	1989-02-13	26	13	2	1989	1
1. Bundesliga (Germany)	www.fussballdaten.de	2016-02-10	Hertha BSC	Offence		Sinan Kurt	1996-07-23	19	23	7	1996	2
1. Bundesliga (Germany)	www.fussballdaten.de	2016-02-10	Schalke 04	Goal	1	Ralf Fährmann	1988-09-27	27	27	9	1988	2
1. Bundesliga (Germany)	www.fussballdaten.de	2016-02-10	Schalke 04	Goal	30	Michael Gspurning	1981-05-02	34	2	5	1981	1
1. Bundesliga (Germany)	www.fussballdaten.de	2016-02-10	Schalke 04	Goal	34	Fabian Giefer	1990-05-17	25	17	5	1990	1
1. Bundesliga (Germany)	www.fussballdaten.de	2016-02-10	Schalke 04	Goal		Alexander Nübel	1996-09-30	19	30	9	1996	2
1. Bundesliga (Germany)	www.fussballdaten.de	2016-02-10	Schalke 04	Defence	32	Joel Matip	1991-08-08	24	8	8	1991	2
1. Bundesliga (Germany)	www.fussballdaten.de	2016-02-10	Schalke 04	Defence	15	Dennis Aogo	1987-01-14	29	14	1	1987	1
1. Bundesliga (Germany)	www.fussballdaten.de	2016-02-10	Schalke 04	Defence	4	Benedikt Höwedes	1988-02-29	27	29	2	1988	1
1. Bundesliga (Germany)	www.fussballdaten.de	2016-02-10	Schalke 04	Defence	6	Sead Kolasinac	1993-06-20	22	20	6	1993	1
1. Bundesliga (Germany)	www.fussballdaten.de	2016-02-10	Schalke 04	Defence	3	Junior Caicara	1989-04-27	26	27	4	1989	1
1. Bundesliga (Germany)	www.fussballdaten.de	2016-02-10	Schalke 04	Defence	27	Sascha Riether	1983-03-23	32	23	3	1983	1
1. Bundesliga (Germany)	www.fussballdaten.de	2016-02-10	Schalke 04	Defence	2	Marvin Friedrich	1995-12-13	20	13	12	1995	2
1. Bundesliga (Germany)	www.fussballdaten.de	2016-02-10	Schalke 04	Defence	20	Thilo Kehrer	1996-09-21	19	21	9	1996	2
1. Bundesliga (Germany)	www.fussballdaten.de	2016-02-10	Schalke 04	Defence	24	Kaan Ayhan	1994-11-10	21	10	11	1994	2
1. Bundesliga (Germany)	www.fussballdaten.de	2016-02-10	Schalke 04	Defence	31	Matija Nastasic	1993-03-28	22	28	3	1993	1
1. Bundesliga (Germany)	www.fussballdaten.de	2016-02-10	Schalke 04	Defence	22	Atsuto Uchida	1988-03-27	27	27	3	1988	1
1. Bundesliga (Germany)	www.fussballdaten.de	2016-02-10	Schalke 04	Defence		Felipe Santana	1986-03-17	29	17	3	1986	1
1. Bundesliga (Germany)	www.fussballdaten.de	2016-02-10	Schalke 04	Midfield	7	Maximilian Meyer	1995-09-18	20	18	9	1995	2
1. Bundesliga (Germany)	www.fussballdaten.de	2016-02-10	Schalke 04	Midfield	8	Leon Goretzka	1995-02-06	21	6	2	1995	1
1. Bundesliga (Germany)	www.fussballdaten.de	2016-02-10	Schalke 04	Midfield	5	Johannes Geis	1993-05-17	22	17	5	1993	1
1. Bundesliga (Germany)	www.fussballdaten.de	2016-02-10	Schalke 04	Midfield	33	Roman Neustädter	1988-02-18	27	18	2	1988	1
1. Bundesliga (Germany)	www.fussballdaten.de	2016-02-10	Schalke 04	Midfield		Pierre Emil Höjbjerg	1995-08-05	20	5	8	1995	2
1. Bundesliga (Germany)	www.fussballdaten.de	2016-02-10	Schalke 04	Midfield	12	Marco Höger	1989-09-16	26	16	9	1989	2
1. Bundesliga (Germany)	www.fussballdaten.de	2016-02-10	Schalke 04	Midfield	10	Julian Draxler	1993-09-20	22	20	9	1993	2
1. Bundesliga (Germany)	www.fussballdaten.de	2016-02-10	Schalke 04	Midfield		Younes Belhanda	1990-02-25	25	25	2	1990	1
1. Bundesliga (Germany)	www.fussballdaten.de	2016-02-10	Schalke 04	Midfield		Allesandro Schöpf	1994-02-07	22	7	2	1994	1
1. Bundesliga (Germany)	www.fussballdaten.de	2016-02-10	Schalke 04	Midfield	9	Kevin-Prince Boateng	1987-03-06	28	6	3	1987	1
1. Bundesliga (Germany)	www.fussballdaten.de	2016-02-10	Schalke 04	Midfield	16	Maurice Multhaup	1996-12-15	19	15	12	1996	2
1. Bundesliga (Germany)	www.fussballdaten.de	2016-02-10	Schalke 04	Midfield	27	Tranquillo Barnetta	1985-05-22	30	22	5	1985	1
1. Bundesliga (Germany)	www.fussballdaten.de	2016-02-10	Schalke 04	Offence	13	Eric Maxim Choupo-Moting	1989-03-23	26	23	3	1989	1
1. Bundesliga (Germany)	www.fussballdaten.de	2016-02-10	Schalke 04	Offence	19	Leroy Sané	1996-01-11	20	11	1	1996	1
1. Bundesliga (Germany)	www.fussballdaten.de	2016-02-10	Schalke 04	Offence	9	Franco Di Santo	1989-04-07	26	7	4	1989	1
1. Bundesliga (Germany)	www.fussballdaten.de	2016-02-10	Schalke 04	Offence	25	Klaas Jan Huntelaar	1983-08-12	32	12	8	1983	2
1. Bundesliga (Germany)	www.fussballdaten.de	2016-02-10	Schalke 04	Offence	18	Sidney Sam	1988-01-31	28	31	1	1988	1
1. Bundesliga (Germany)	www.fussballdaten.de	2016-02-10	Schalke 04	Offence	36	Felix Platte	1996-02-11	19	11	2	1996	1
1. Bundesliga (Germany)	www.fussballdaten.de	2016-02-10	Schalke 04	Offence		Fabian Reese	1997-11-29	18	29	11	1997	2
1. Bundesliga (Germany)	www.fussballdaten.de	2016-02-10	Schalke 04	Offence		Felix Schröter	1996-01-23	20	23	1	1996	1
1. Bundesliga (Germany)	www.fussballdaten.de	2016-02-10	Bayer Leverkusen	Goal	1	Bernd Leno	1992-03-04	23	4	3	1992	1
1. Bundesliga (Germany)	www.fussballdaten.de	2016-02-10	Bayer Leverkusen	Goal	22	David Yelldell	1981-10-01	34	1	10	1981	2
1. Bundesliga (Germany)	www.fussballdaten.de	2016-02-10	Bayer Leverkusen	Goal	25	Dario Kresic	1984-01-11	32	11	1	1984	1
1. Bundesliga (Germany)	www.fussballdaten.de	2016-02-10	Bayer Leverkusen	Defence	4	Jonathan Tah	1996-02-11	19	11	2	1996	1
1. Bundesliga (Germany)	www.fussballdaten.de	2016-02-10	Bayer Leverkusen	Defence	18	Wendell	1993-07-20	22	20	7	1993	2
1. Bundesliga (Germany)	www.fussballdaten.de	2016-02-10	Bayer Leverkusen	Defence	14	Kyriakos Papadopoulos	1992-02-23	23	23	2	1992	1
1. Bundesliga (Germany)	www.fussballdaten.de	2016-02-10	Bayer Leverkusen	Defence	21	Ömer Toprak	1989-07-21	26	21	7	1989	2
1. Bundesliga (Germany)	www.fussballdaten.de	2016-02-10	Bayer Leverkusen	Defence	26	Giulio Donati	1990-02-05	26	5	2	1990	1
1. Bundesliga (Germany)	www.fussballdaten.de	2016-02-10	Bayer Leverkusen	Defence	14	Roberto Hilbert	1984-10-16	31	16	10	1984	2
1. Bundesliga (Germany)	www.fussballdaten.de	2016-02-10	Bayer Leverkusen	Defence	17	Sebastian Boenisch	1987-02-01	29	1	2	1987	1
1. Bundesliga (Germany)	www.fussballdaten.de	2016-02-10	Bayer Leverkusen	Defence	2	André Ramalho	1992-02-16	23	16	2	1992	1
1. Bundesliga (Germany)	www.fussballdaten.de	2016-02-10	Bayer Leverkusen	Defence	16	Tin Jedvaj	1995-11-28	20	28	11	1995	2
1. Bundesliga (Germany)	www.fussballdaten.de	2016-02-10	Bayer Leverkusen	Defence	33	Lukas Boeder	1997-04-18	18	18	4	1997	1
1. Bundesliga (Germany)	www.fussballdaten.de	2016-02-10	Bayer Leverkusen	Midfield	10	Hakan Calhanoglu	1994-02-08	22	8	2	1994	1
1. Bundesliga (Germany)	www.fussballdaten.de	2016-02-10	Bayer Leverkusen	Midfield	23	Christoph Kramer	1991-02-19	24	19	2	1991	1
1. Bundesliga (Germany)	www.fussballdaten.de	2016-02-10	Bayer Leverkusen	Midfield	19	Julian Brandt	1996-05-02	19	2	5	1996	1
1. Bundesliga (Germany)	www.fussballdaten.de	2016-02-10	Bayer Leverkusen	Midfield		Kevin Kampl	1990-10-09	25	9	10	1990	2
1. Bundesliga (Germany)	www.fussballdaten.de	2016-02-10	Bayer Leverkusen	Midfield	8	Lars Bender	1989-04-27	26	27	4	1989	1
1. Bundesliga (Germany)	www.fussballdaten.de	2016-02-10	Bayer Leverkusen	Midfield	27	Robbie Kruse	1988-10-05	27	5	10	1988	2
1. Bundesliga (Germany)	www.fussballdaten.de	2016-02-10	Bayer Leverkusen	Midfield	35	Wladen Yurschenko	1994-01-22	22	22	1	1994	1
1. Bundesliga (Germany)	www.fussballdaten.de	2016-02-10	Bayer Leverkusen	Midfield	37	Marlon Frey	1996-03-24	19	24	3	1996	1
1. Bundesliga (Germany)	www.fussballdaten.de	2016-02-10	Bayer Leverkusen	Midfield		Benjamin Henrichs	1997-02-23	18	23	2	1997	1
1. Bundesliga (Germany)	www.fussballdaten.de	2016-02-10	Bayer Leverkusen	Midfield	24	Seung-Woo Ryu	1993-12-17	22	17	12	1993	2
1. Bundesliga (Germany)	www.fussballdaten.de	2016-02-10	Bayer Leverkusen	Midfield		Charles Aranguiz	1989-04-17	26	17	4	1989	1
1. Bundesliga (Germany)	www.fussballdaten.de	2016-02-10	Bayer Leverkusen	Midfield		Robbie Kruse	1988-10-05	27	5	10	1988	2
1. Bundesliga (Germany)	www.fussballdaten.de	2016-02-10	Bayer Leverkusen	Offence	38	Karim Bellarabi	1990-04-08	25	8	4	1990	1
1. Bundesliga (Germany)	www.fussballdaten.de	2016-02-10	Bayer Leverkusen	Offence	11	Stefan Kießling	1984-01-25	32	25	1	1984	1
1. Bundesliga (Germany)	www.fussballdaten.de	2016-02-10	Bayer Leverkusen	Offence	14	Admir Mehmedi	1991-03-16	24	16	3	1991	1
1. Bundesliga (Germany)	www.fussballdaten.de	2016-02-10	Bayer Leverkusen	Offence		Javier Hernández	1988-06-01	27	1	6	1988	1
1. Bundesliga (Germany)	www.fussballdaten.de	2016-02-10	Bayer Leverkusen	Offence	7	Heung-Min Son	1992-07-08	23	8	7	1992	2
1. Bundesliga (Germany)	www.fussballdaten.de	2016-02-10	1. FSV Mainz 05	Goal	21	Loris Karius	1993-06-22	22	22	6	1993	1
1. Bundesliga (Germany)	www.fussballdaten.de	2016-02-10	1. FSV Mainz 05	Goal	33	Jannik Huth	1994-04-15	21	15	4	1994	1
1. Bundesliga (Germany)	www.fussballdaten.de	2016-02-10	1. FSV Mainz 05	Goal		Gianluca Curci	1985-07-12	30	12	7	1985	2
1. Bundesliga (Germany)	www.fussballdaten.de	2016-02-10	1. FSV Mainz 05	Defence	16	Stefan Bell	1991-08-24	24	24	8	1991	2
1. Bundesliga (Germany)	www.fussballdaten.de	2016-02-10	1. FSV Mainz 05	Defence	18	Daniel Brosinski	1988-07-17	27	17	7	1988	2
1. Bundesliga (Germany)	www.fussballdaten.de	2016-02-10	1. FSV Mainz 05	Defence	7	Pierre Bengtsson	1988-04-12	27	12	4	1988	1
1. Bundesliga (Germany)	www.fussballdaten.de	2016-02-10	1. FSV Mainz 05	Defence	26	Niko Bungert	1986-10-24	29	24	10	1986	2
1. Bundesliga (Germany)	www.fussballdaten.de	2016-02-10	1. FSV Mainz 05	Defence	3	Leon Balogun	1988-06-28	27	28	6	1988	1
1. Bundesliga (Germany)	www.fussballdaten.de	2016-02-10	1. FSV Mainz 05	Defence	2	Gonzalo Jara	1985-08-29	30	29	8	1985	2
1. Bundesliga (Germany)	www.fussballdaten.de	2016-02-10	1. FSV Mainz 05	Defence		Gaetan Bussmann	1991-02-02	25	2	2	1991	1
1. Bundesliga (Germany)	www.fussballdaten.de	2016-02-10	1. FSV Mainz 05	Defence		Alexander Hack	1993-09-09	22	9	9	1993	2
1. Bundesliga (Germany)	www.fussballdaten.de	2016-02-10	1. FSV Mainz 05	Defence	24	Joo Ho Park	1987-01-16	29	16	1	1987	1
1. Bundesliga (Germany)	www.fussballdaten.de	2016-02-10	1. FSV Mainz 05	Defence		Giulio Donati	1990-02-05	26	5	2	1990	1
1. Bundesliga (Germany)	www.fussballdaten.de	2016-02-10	1. FSV Mainz 05	Defence	5	Henrique Sereno	1985-05-18	30	18	5	1985	1
1. Bundesliga (Germany)	www.fussballdaten.de	2016-02-10	1. FSV Mainz 05	Midfield	10	Yunus Malli	1992-02-24	23	24	2	1992	1
1. Bundesliga (Germany)	www.fussballdaten.de	2016-02-10	1. FSV Mainz 05	Midfield	14	Julian Baumgartlinger	1988-01-02	28	2	1	1988	1
1. Bundesliga (Germany)	www.fussballdaten.de	2016-02-10	1. FSV Mainz 05	Midfield	17	Jairo	1993-07-11	22	11	7	1993	2
1. Bundesliga (Germany)	www.fussballdaten.de	2016-02-10	1. FSV Mainz 05	Midfield	6	Danny Latza	1989-12-07	26	7	12	1989	2
1. Bundesliga (Germany)	www.fussballdaten.de	2016-02-10	1. FSV Mainz 05	Midfield	27	Christian Clemens	1991-08-04	24	4	8	1991	2
1. Bundesliga (Germany)	www.fussballdaten.de	2016-02-10	1. FSV Mainz 05	Midfield	8	Christoph Moritz	1990-01-27	26	27	1	1990	1
1. Bundesliga (Germany)	www.fussballdaten.de	2016-02-10	1. FSV Mainz 05	Midfield	20	Fabian Frei	1989-01-08	27	8	1	1989	1
1. Bundesliga (Germany)	www.fussballdaten.de	2016-02-10	1. FSV Mainz 05	Midfield		Suat Serdar	1997-04-11	18	11	4	1997	1
1. Bundesliga (Germany)	www.fussballdaten.de	2016-02-10	1. FSV Mainz 05	Midfield	13	Ja-Cheol Koo	1989-02-27	26	27	2	1989	1
1. Bundesliga (Germany)	www.fussballdaten.de	2016-02-10	1. FSV Mainz 05	Midfield		Philipp Klement	1992-09-09	23	9	9	1992	2
1. Bundesliga (Germany)	www.fussballdaten.de	2016-02-10	1. FSV Mainz 05	Midfield	11	Maximilian Beister	1990-09-06	25	6	9	1990	2
1. Bundesliga (Germany)	www.fussballdaten.de	2016-02-10	1. FSV Mainz 05	Midfield	28	Todor Nedelev	1993-02-07	23	7	2	1993	1
1. Bundesliga (Germany)	www.fussballdaten.de	2016-02-10	1. FSV Mainz 05	Midfield	29	Devante Parker	1996-03-16	19	16	3	1996	1
1. Bundesliga (Germany)	www.fussballdaten.de	2016-02-10	1. FSV Mainz 05	Midfield	19	Elkin Soto	1980-08-04	35	4	8	1980	2
1. Bundesliga (Germany)	www.fussballdaten.de	2016-02-10	1. FSV Mainz 05	Midfield	25	Niki Zimling	1985-04-19	30	19	4	1985	1
1. Bundesliga (Germany)	www.fussballdaten.de	2016-02-10	1. FSV Mainz 05	Midfield		Karim Onisiwo	1992-03-17	23	17	3	1992	1
1. Bundesliga (Germany)	www.fussballdaten.de	2016-02-10	1. FSV Mainz 05	Offence	9	Yoshinori Muto	1992-07-15	23	15	7	1992	2
1. Bundesliga (Germany)	www.fussballdaten.de	2016-02-10	1. FSV Mainz 05	Offence	15	Pablo de Blasis	1988-02-04	28	4	2	1988	1
1. Bundesliga (Germany)	www.fussballdaten.de	2016-02-10	1. FSV Mainz 05	Offence	31	Florian Niederlechner	1990-10-24	25	24	10	1990	2
1. Bundesliga (Germany)	www.fussballdaten.de	2016-02-10	1. FSV Mainz 05	Offence		Jhon Cordoba	1993-05-11	22	11	5	1993	1
1. Bundesliga (Germany)	www.fussballdaten.de	2016-02-10	1. FSV Mainz 05	Offence		Emil Berggreen	1993-05-10	22	10	5	1993	1
1. Bundesliga (Germany)	www.fussballdaten.de	2016-02-10	VfL Wolfsburg	Goal	1	Diego Benaglio	1983-09-08	32	8	9	1983	2
1. Bundesliga (Germany)	www.fussballdaten.de	2016-02-10	VfL Wolfsburg	Goal	28	Koen Casteels	1992-06-25	23	25	6	1992	1
1. Bundesliga (Germany)	www.fussballdaten.de	2016-02-10	VfL Wolfsburg	Goal	20	Max Grün	1987-04-05	28	5	4	1987	1
1. Bundesliga (Germany)	www.fussballdaten.de	2016-02-10	VfL Wolfsburg	Defence	25	Naldo	1982-09-10	33	10	9	1982	2
1. Bundesliga (Germany)	www.fussballdaten.de	2016-02-10	VfL Wolfsburg	Defence	15	Christian Träsch	1987-09-01	28	1	9	1987	2
1. Bundesliga (Germany)	www.fussballdaten.de	2016-02-10	VfL Wolfsburg	Defence	34	Ricardo Rodríguez	1992-08-25	23	25	8	1992	2
1. Bundesliga (Germany)	www.fussballdaten.de	2016-02-10	VfL Wolfsburg	Defence	8	Vieirinha	1986-01-24	30	24	1	1986	1
1. Bundesliga (Germany)	www.fussballdaten.de	2016-02-10	VfL Wolfsburg	Defence		Dante	1983-10-18	32	18	10	1983	2
1. Bundesliga (Germany)	www.fussballdaten.de	2016-02-10	VfL Wolfsburg	Defence	24	Sebastian Jung	1990-06-22	25	22	6	1990	1
1. Bundesliga (Germany)	www.fussballdaten.de	2016-02-10	VfL Wolfsburg	Defence	4	Marcel Schäfer	1984-06-07	31	7	6	1984	1
1. Bundesliga (Germany)	www.fussballdaten.de	2016-02-10	VfL Wolfsburg	Defence	5	Timm Klose	1988-05-09	27	9	5	1988	1
1. Bundesliga (Germany)	www.fussballdaten.de	2016-02-10	VfL Wolfsburg	Defence	31	Robin Knoche	1992-05-22	23	22	5	1992	1
1. Bundesliga (Germany)	www.fussballdaten.de	2016-02-10	VfL Wolfsburg	Defence	6	Carlos Ascues	1992-06-19	23	19	6	1992	1
1. Bundesliga (Germany)	www.fussballdaten.de	2016-02-10	VfL Wolfsburg	Defence	26	Felipe Lopes	1987-08-07	28	7	8	1987	2
1. Bundesliga (Germany)	www.fussballdaten.de	2016-02-10	VfL Wolfsburg	Defence	37	Moritz Sprenger	1995-02-22	20	22	2	1995	1
1. Bundesliga (Germany)	www.fussballdaten.de	2016-02-10	VfL Wolfsburg	Midfield	7	Daniel Caligiuri	1988-01-15	28	15	1	1988	1
1. Bundesliga (Germany)	www.fussballdaten.de	2016-02-10	VfL Wolfsburg	Midfield	23	Josuha Guilavogui	1990-09-19	25	19	9	1990	2
1. Bundesliga (Germany)	www.fussballdaten.de	2016-02-10	VfL Wolfsburg	Midfield	17	Andre Schürrle	1990-11-06	25	6	11	1990	2
1. Bundesliga (Germany)	www.fussballdaten.de	2016-02-10	VfL Wolfsburg	Midfield	27	Maximilian Arnold	1994-05-27	21	27	5	1994	1
1. Bundesliga (Germany)	www.fussballdaten.de	2016-02-10	VfL Wolfsburg	Midfield		Julian Draxler	1993-09-20	22	20	9	1993	2
1. Bundesliga (Germany)	www.fussballdaten.de	2016-02-10	VfL Wolfsburg	Midfield	22	Luiz Gustavo	1987-07-23	28	23	7	1987	2
1. Bundesliga (Germany)	www.fussballdaten.de	2016-02-10	VfL Wolfsburg	Midfield	9	Ivan Perisic	1989-02-02	27	2	2	1989	1
1. Bundesliga (Germany)	www.fussballdaten.de	2016-02-10	VfL Wolfsburg	Midfield	10	Aaron Hunt	1986-09-04	29	4	9	1986	2
1. Bundesliga (Germany)	www.fussballdaten.de	2016-02-10	VfL Wolfsburg	Midfield	14	Kevin De Bruyne	1991-06-28	24	28	6	1991	1
1. Bundesliga (Germany)	www.fussballdaten.de	2016-02-10	VfL Wolfsburg	Midfield		Ismail Azzaoui	1998-01-06	18	6	1	1998	1
1. Bundesliga (Germany)	www.fussballdaten.de	2016-02-10	VfL Wolfsburg	Midfield		Francisco Rodriguez	1995-09-14	20	14	9	1995	2
1. Bundesliga (Germany)	www.fussballdaten.de	2016-02-10	VfL Wolfsburg	Midfield	33	Paul Seguin	1995-03-29	20	29	3	1995	1
1. Bundesliga (Germany)	www.fussballdaten.de	2016-02-10	VfL Wolfsburg	Offence	11	Max Kruse	1988-03-19	27	19	3	1988	1
1. Bundesliga (Germany)	www.fussballdaten.de	2016-02-10	VfL Wolfsburg	Offence	12	Bas Dost	1989-05-31	26	31	5	1989	1
1. Bundesliga (Germany)	www.fussballdaten.de	2016-02-10	VfL Wolfsburg	Offence	3	Nicklas Bendtner	1988-01-16	28	16	1	1988	1
1. Bundesliga (Germany)	www.fussballdaten.de	2016-02-10	VfL Wolfsburg	Offence		Leandro Putaro	1997-01-07	19	7	1	1997	1
1. Bundesliga (Germany)	www.fussballdaten.de	2016-02-10	VfL Wolfsburg	Offence		Bruno Henrique	1990-12-30	25	30	12	1990	2
1. Bundesliga (Germany)	www.fussballdaten.de	2016-02-10	VfL Wolfsburg	Offence	32	Oskar Zawada	1996-02-01	20	1	2	1996	1
1. Bundesliga (Germany)	www.fussballdaten.de	2016-02-10	VfL Wolfsburg	Offence	33	Sebastian Stolze	1995-01-29	21	29	1	1995	1
1. Bundesliga (Germany)	www.fussballdaten.de	2016-02-10	1. FC Köln	Goal	1	Timo Horn	1993-05-12	22	12	5	1993	1
1. Bundesliga (Germany)	www.fussballdaten.de	2016-02-10	1. FC Köln	Goal	18	Thomas Kessler	1986-01-20	30	20	1	1986	1
1. Bundesliga (Germany)	www.fussballdaten.de	2016-02-10	1. FC Köln	Goal	37	Daniel Mesenhöler	1995-07-24	20	24	7	1995	2
1. Bundesliga (Germany)	www.fussballdaten.de	2016-02-10	1. FC Köln	Defence	14	Jonas Hector	1990-05-27	25	27	5	1990	1
1. Bundesliga (Germany)	www.fussballdaten.de	2016-02-10	1. FC Köln	Defence	3	Dominique Heintz	1993-08-15	22	15	8	1993	2
1. Bundesliga (Germany)	www.fussballdaten.de	2016-02-10	1. FC Köln	Defence	4	Frederik Sörensen	1992-04-14	23	14	4	1992	1
1. Bundesliga (Germany)	www.fussballdaten.de	2016-02-10	1. FC Köln	Defence	5	Dominik Maroh	1987-03-04	28	4	3	1987	1
1. Bundesliga (Germany)	www.fussballdaten.de	2016-02-10	1. FC Köln	Defence	16	Pawel Olkowski	1990-02-13	25	13	2	1990	1
1. Bundesliga (Germany)	www.fussballdaten.de	2016-02-10	1. FC Köln	Defence	19	Mergim Mavraj	1986-06-09	29	9	6	1986	1
1. Bundesliga (Germany)	www.fussballdaten.de	2016-02-10	1. FC Köln	Defence		Filip Mladenovic	1991-08-15	24	15	8	1991	2
1. Bundesliga (Germany)	www.fussballdaten.de	2016-02-10	1. FC Köln	Midfield	7	Marcel Risse	1989-12-17	26	17	12	1989	2
1. Bundesliga (Germany)	www.fussballdaten.de	2016-02-10	1. FC Köln	Midfield	33	Matthias Lehmann	1983-05-28	32	28	5	1983	1
1. Bundesliga (Germany)	www.fussballdaten.de	2016-02-10	1. FC Köln	Midfield	21	Leonardo Bittencourt	1993-12-19	22	19	12	1993	2
1. Bundesliga (Germany)	www.fussballdaten.de	2016-02-10	1. FC Köln	Midfield	6	Kevin Vogt	1991-09-23	24	23	9	1991	2
1. Bundesliga (Germany)	www.fussballdaten.de	2016-02-10	1. FC Köln	Midfield	31	Yannick Gerhardt	1994-03-13	21	13	3	1994	1
1. Bundesliga (Germany)	www.fussballdaten.de	2016-02-10	1. FC Köln	Midfield	8	Milos Jojic	1992-03-19	23	19	3	1992	1
1. Bundesliga (Germany)	www.fussballdaten.de	2016-02-10	1. FC Köln	Midfield	29	Dusan Svento	1985-08-01	30	1	8	1985	2
1. Bundesliga (Germany)	www.fussballdaten.de	2016-02-10	1. FC Köln	Midfield	25	Kazuki Nagasawa	1991-12-16	24	16	12	1991	2
1. Bundesliga (Germany)	www.fussballdaten.de	2016-02-10	1. FC Köln	Midfield	17	Slawomir Peszko	1985-02-19	30	19	2	1985	1
1. Bundesliga (Germany)	www.fussballdaten.de	2016-02-10	1. FC Köln	Offence	27	Anthony Modeste	1988-04-14	27	14	4	1988	1
1. Bundesliga (Germany)	www.fussballdaten.de	2016-02-10	1. FC Köln	Offence	11	Simon Zoller	1991-06-26	24	26	6	1991	1
1. Bundesliga (Germany)	www.fussballdaten.de	2016-02-10	1. FC Köln	Offence	13	Yuya Osako	1990-05-18	25	18	5	1990	1
1. Bundesliga (Germany)	www.fussballdaten.de	2016-02-10	1. FC Köln	Offence	15	Philipp Hosiner	1989-05-15	26	15	5	1989	1
1. Bundesliga (Germany)	www.fussballdaten.de	2016-02-10	1. FC Köln	Offence	26	Bard Finne	1995-02-13	20	13	2	1995	1
1. Bundesliga (Germany)	www.fussballdaten.de	2016-02-10	FC Ingolstadt 04	Goal	1	Ramazan Özcan	1984-06-28	31	28	6	1984	1
1. Bundesliga (Germany)	www.fussballdaten.de	2016-02-10	FC Ingolstadt 04	Goal	26	Ørjan Nyland	1990-09-10	25	10	9	1990	2
1. Bundesliga (Germany)	www.fussballdaten.de	2016-02-10	FC Ingolstadt 04	Goal	39	Christian Ortag	1995-01-14	21	14	1	1995	1
1. Bundesliga (Germany)	www.fussballdaten.de	2016-02-10	FC Ingolstadt 04	Defence	34	Marvin Matip	1985-09-25	30	25	9	1985	2
1. Bundesliga (Germany)	www.fussballdaten.de	2016-02-10	FC Ingolstadt 04	Defence	5	Benjamin Hübner	1989-07-04	26	4	7	1989	2
1. Bundesliga (Germany)	www.fussballdaten.de	2016-02-10	FC Ingolstadt 04	Defence	18	Romain Brégerie	1986-08-09	29	9	8	1986	2
1. Bundesliga (Germany)	www.fussballdaten.de	2016-02-10	FC Ingolstadt 04	Defence	28	Tobias Levels	1986-11-22	29	22	11	1986	2
1. Bundesliga (Germany)	www.fussballdaten.de	2016-02-10	FC Ingolstadt 04	Defence	29	Markus Suttner	1987-04-16	28	16	4	1987	1
1. Bundesliga (Germany)	www.fussballdaten.de	2016-02-10	FC Ingolstadt 04	Defence	21	Danny da Costa	1993-07-13	22	13	7	1993	2
1. Bundesliga (Germany)	www.fussballdaten.de	2016-02-10	FC Ingolstadt 04	Defence	20	Konstantin Engel	1988-07-27	27	27	7	1988	2
1. Bundesliga (Germany)	www.fussballdaten.de	2016-02-10	FC Ingolstadt 04	Defence	15	Danilo	1991-10-29	24	29	10	1991	2
1. Bundesliga (Germany)	www.fussballdaten.de	2016-02-10	FC Ingolstadt 04	Midfield	6	Alfredo Morales	1990-05-12	25	12	5	1990	1
1. Bundesliga (Germany)	www.fussballdaten.de	2016-02-10	FC Ingolstadt 04	Midfield	10	Pascal Groß	1991-06-15	24	15	6	1991	1
1. Bundesliga (Germany)	www.fussballdaten.de	2016-02-10	FC Ingolstadt 04	Midfield	8	Roger	1985-08-10	30	10	8	1985	2
1. Bundesliga (Germany)	www.fussballdaten.de	2016-02-10	FC Ingolstadt 04	Midfield	14	Stefan Lex	1989-11-27	26	27	11	1989	2
1. Bundesliga (Germany)	www.fussballdaten.de	2016-02-10	FC Ingolstadt 04	Midfield	23	Robert Bauer	1995-04-09	20	9	4	1995	1
1. Bundesliga (Germany)	www.fussballdaten.de	2016-02-10	FC Ingolstadt 04	Midfield	19	Max Christiansen	1996-09-25	19	25	9	1996	2
1. Bundesliga (Germany)	www.fussballdaten.de	2016-02-10	FC Ingolstadt 04	Midfield	36	Almog Cohen	1988-09-01	27	1	9	1988	2
1. Bundesliga (Germany)	www.fussballdaten.de	2016-02-10	FC Ingolstadt 04	Midfield	31	Maurice Multhaup	1996-12-15	19	15	12	1996	2
1. Bundesliga (Germany)	www.fussballdaten.de	2016-02-10	FC Ingolstadt 04	Midfield	22	Stefan Wannenwetsch	1992-01-19	24	19	1	1992	1
1. Bundesliga (Germany)	www.fussballdaten.de	2016-02-10	FC Ingolstadt 04	Midfield	30	Thomas Pledl	1994-05-23	21	23	5	1994	1
1. Bundesliga (Germany)	www.fussballdaten.de	2016-02-10	FC Ingolstadt 04	Offence	7	Mathew Leckie	1991-02-04	25	4	2	1991	1
1. Bundesliga (Germany)	www.fussballdaten.de	2016-02-10	FC Ingolstadt 04	Offence	16	Lukas Hinterseer	1991-03-28	24	28	3	1991	1
1. Bundesliga (Germany)	www.fussballdaten.de	2016-02-10	FC Ingolstadt 04	Offence	9	Moritz Hartmann	1986-06-20	29	20	6	1986	1
1. Bundesliga (Germany)	www.fussballdaten.de	2016-02-10	FC Ingolstadt 04	Offence	25	Elias Kachunga	1992-04-22	23	22	4	1992	1
1. Bundesliga (Germany)	www.fussballdaten.de	2016-02-10	FC Ingolstadt 04	Offence	11	Tomas Pekhart	1989-05-26	26	26	5	1989	1
1. Bundesliga (Germany)	www.fussballdaten.de	2016-02-10	FC Ingolstadt 04	Offence		Dario Lezcano	1990-06-30	25	30	6	1990	1
1. Bundesliga (Germany)	www.fussballdaten.de	2016-02-10	SV Darmstadt 98	Goal	31	Christian Mathenia	1992-03-31	23	31	3	1992	1
1. Bundesliga (Germany)	www.fussballdaten.de	2016-02-10	SV Darmstadt 98	Goal	1	Patrick Platins	1983-04-19	32	19	4	1983	1
1. Bundesliga (Germany)	www.fussballdaten.de	2016-02-10	SV Darmstadt 98	Defence	4	Aytac Sulu	1985-12-11	30	11	12	1985	2
1. Bundesliga (Germany)	www.fussballdaten.de	2016-02-10	SV Darmstadt 98	Defence	33	Luca Caldirola	1991-02-01	25	1	2	1991	1
1. Bundesliga (Germany)	www.fussballdaten.de	2016-02-10	SV Darmstadt 98	Defence		György Garics	1984-03-08	31	8	3	1984	1
1. Bundesliga (Germany)	www.fussballdaten.de	2016-02-10	SV Darmstadt 98	Defence	15	Junior Diaz	1983-09-12	32	12	9	1983	2
1. Bundesliga (Germany)	www.fussballdaten.de	2016-02-10	SV Darmstadt 98	Defence	32	Fabian Holland	1990-07-11	25	11	7	1990	2
1. Bundesliga (Germany)	www.fussballdaten.de	2016-02-10	SV Darmstadt 98	Defence		Slobodan Rajkovic	1989-02-03	27	3	2	1989	1
1. Bundesliga (Germany)	www.fussballdaten.de	2016-02-10	SV Darmstadt 98	Defence	3	Michael Stegmayer	1985-01-12	31	12	1	1985	1
1. Bundesliga (Germany)	www.fussballdaten.de	2016-02-10	SV Darmstadt 98	Defence	5	Benjamin Gorka	1984-04-15	31	15	4	1984	1
1. Bundesliga (Germany)	www.fussballdaten.de	2016-02-10	SV Darmstadt 98	Defence	21	Sandro Sirigu	1988-10-07	27	7	10	1988	2
1. Bundesliga (Germany)	www.fussballdaten.de	2016-02-10	SV Darmstadt 98	Defence	39	Noel Wembacher	1997-03-15	18	15	3	1997	1
1. Bundesliga (Germany)	www.fussballdaten.de	2016-02-10	SV Darmstadt 98	Midfield	8	Jerome Gondorf	1988-06-26	27	26	6	1988	1
1. Bundesliga (Germany)	www.fussballdaten.de	2016-02-10	SV Darmstadt 98	Midfield	20	Marcel Heller	1986-02-12	29	12	2	1986	1
1. Bundesliga (Germany)	www.fussballdaten.de	2016-02-10	SV Darmstadt 98	Midfield	10	Jan Rosenthal	1986-04-07	29	7	4	1986	1
1. Bundesliga (Germany)	www.fussballdaten.de	2016-02-10	SV Darmstadt 98	Midfield	18	Peter Niemeyer	1983-11-22	32	22	11	1983	2
1. Bundesliga (Germany)	www.fussballdaten.de	2016-02-10	SV Darmstadt 98	Midfield	34	Konstantin Rausch	1990-03-15	25	15	3	1990	1
1. Bundesliga (Germany)	www.fussballdaten.de	2016-02-10	SV Darmstadt 98	Midfield	11	Tobias Kempe	1989-06-27	26	27	6	1989	1
1. Bundesliga (Germany)	www.fussballdaten.de	2016-02-10	SV Darmstadt 98	Midfield	6	Mario Vrancic	1989-05-23	26	23	5	1989	1
1. Bundesliga (Germany)	www.fussballdaten.de	2016-02-10	SV Darmstadt 98	Midfield	23	Florian Jungwirth	1989-01-27	27	27	1	1989	1
1. Bundesliga (Germany)	www.fussballdaten.de	2016-02-10	SV Darmstadt 98	Midfield	25	Yannick Stark	1990-10-28	25	28	10	1990	2
1. Bundesliga (Germany)	www.fussballdaten.de	2016-02-10	SV Darmstadt 98	Midfield	27	Milan Ivana	1983-11-26	32	26	11	1983	2
1. Bundesliga (Germany)	www.fussballdaten.de	2016-02-10	SV Darmstadt 98	Midfield	36	Jan Finger	1997-01-02	19	2	1	1997	1
1. Bundesliga (Germany)	www.fussballdaten.de	2016-02-10	SV Darmstadt 98	Midfield	37	Ali Kazimi	1997-06-30	18	30	6	1997	1
1. Bundesliga (Germany)	www.fussballdaten.de	2016-02-10	SV Darmstadt 98	Midfield	38	Nick Volk	1997-11-12	18	12	11	1997	2
1. Bundesliga (Germany)	www.fussballdaten.de	2016-02-10	SV Darmstadt 98	Offence		Sandro Wagner	1987-11-29	28	29	11	1987	2
1. Bundesliga (Germany)	www.fussballdaten.de	2016-02-10	SV Darmstadt 98	Offence	9	Dominik Stroh-Engel	1985-11-27	30	27	11	1985	2
1. Bundesliga (Germany)	www.fussballdaten.de	2016-02-10	SV Darmstadt 98	Offence	7	Marco Sailer	1985-11-16	30	16	11	1985	2
1. Bundesliga (Germany)	www.fussballdaten.de	2016-02-10	SV Darmstadt 98	Offence		Felix Platte	1996-02-11	19	11	2	1996	1
1. Bundesliga (Germany)	www.fussballdaten.de	2016-02-10	VfB Stuttgart	Goal	22	Przemyslaw Tyton	1987-01-04	29	4	1	1987	1
1. Bundesliga (Germany)	www.fussballdaten.de	2016-02-10	VfB Stuttgart	Goal	17	Odisseas Vlachodimos	1994-04-26	21	26	4	1994	1
1. Bundesliga (Germany)	www.fussballdaten.de	2016-02-10	VfB Stuttgart	Goal	1	Mitchell Langerak	1988-08-22	27	22	8	1988	2
1. Bundesliga (Germany)	www.fussballdaten.de	2016-02-10	VfB Stuttgart	Goal		Benjamin Uphoff	1993-08-08	22	8	8	1993	2
1. Bundesliga (Germany)	www.fussballdaten.de	2016-02-10	VfB Stuttgart	Defence	2	Emiliano Insua	1989-01-07	27	7	1	1989	1
1. Bundesliga (Germany)	www.fussballdaten.de	2016-02-10	VfB Stuttgart	Defence	32	Timo Baumgartl	1996-03-04	19	4	3	1996	1
1. Bundesliga (Germany)	www.fussballdaten.de	2016-02-10	VfB Stuttgart	Defence	3	Daniel Schwaab	1988-08-23	27	23	8	1988	2
1. Bundesliga (Germany)	www.fussballdaten.de	2016-02-10	VfB Stuttgart	Defence	16	Florian Klein	1986-11-17	29	17	11	1986	2
1. Bundesliga (Germany)	www.fussballdaten.de	2016-02-10	VfB Stuttgart	Defence		Toni Sunjic	1988-12-15	27	15	12	1988	2
1. Bundesliga (Germany)	www.fussballdaten.de	2016-02-10	VfB Stuttgart	Defence	6	Georg Niedermeier	1986-02-26	29	26	2	1986	1
1. Bundesliga (Germany)	www.fussballdaten.de	2016-02-10	VfB Stuttgart	Defence	21	Adam Hlousek	1988-12-20	27	20	12	1988	2
1. Bundesliga (Germany)	www.fussballdaten.de	2016-02-10	VfB Stuttgart	Defence	14	Philipp Heise	1991-06-20	24	20	6	1991	1
1. Bundesliga (Germany)	www.fussballdaten.de	2016-02-10	VfB Stuttgart	Defence	24	Antonio Rüdiger	1993-03-03	22	3	3	1993	1
1. Bundesliga (Germany)	www.fussballdaten.de	2016-02-10	VfB Stuttgart	Defence		Federico Barba	1993-09-01	22	1	9	1993	2
1. Bundesliga (Germany)	www.fussballdaten.de	2016-02-10	VfB Stuttgart	Midfield	10	Daniel Didavi	1990-02-21	25	21	2	1990	1
1. Bundesliga (Germany)	www.fussballdaten.de	2016-02-10	VfB Stuttgart	Midfield	20	Christian Gentner	1985-08-14	30	14	8	1985	2
1. Bundesliga (Germany)	www.fussballdaten.de	2016-02-10	VfB Stuttgart	Midfield	8	Lukas Rupp	1991-01-08	25	8	1	1991	1
1. Bundesliga (Germany)	www.fussballdaten.de	2016-02-10	VfB Stuttgart	Midfield	18	Filip Kostic	1992-11-01	23	1	11	1992	2
1. Bundesliga (Germany)	www.fussballdaten.de	2016-02-10	VfB Stuttgart	Midfield	26	Geoffroy Serey Die	1984-11-07	31	7	11	1984	2
1. Bundesliga (Germany)	www.fussballdaten.de	2016-02-10	VfB Stuttgart	Midfield	44	Alexandru Maxim	1990-07-08	25	8	7	1990	2
1. Bundesliga (Germany)	www.fussballdaten.de	2016-02-10	VfB Stuttgart	Midfield	31	Arianit Ferati	1997-09-07	18	7	9	1997	2
1. Bundesliga (Germany)	www.fussballdaten.de	2016-02-10	VfB Stuttgart	Midfield		Robbie Kruse	1988-10-05	27	5	10	1988	2
1. Bundesliga (Germany)	www.fussballdaten.de	2016-02-10	VfB Stuttgart	Midfield		Kevin Großkreutz	1988-07-19	27	19	7	1988	2
1. Bundesliga (Germany)	www.fussballdaten.de	2016-02-10	VfB Stuttgart	Midfield	11	Carlos Gruezo	1995-04-19	20	19	4	1995	1
1. Bundesliga (Germany)	www.fussballdaten.de	2016-02-10	VfB Stuttgart	Midfield	27	Mart Ristl	1996-07-07	19	7	7	1996	2
1. Bundesliga (Germany)	www.fussballdaten.de	2016-02-10	VfB Stuttgart	Midfield	28	Marvin Wanitzek	1993-05-07	22	7	5	1993	1
1. Bundesliga (Germany)	www.fussballdaten.de	2016-02-10	VfB Stuttgart	Midfield	23	Kevin Stöger	1993-08-27	22	27	8	1993	2
1. Bundesliga (Germany)	www.fussballdaten.de	2016-02-10	VfB Stuttgart	Offence	19	Timo Werner	1996-03-06	19	6	3	1996	1
1. Bundesliga (Germany)	www.fussballdaten.de	2016-02-10	VfB Stuttgart	Offence	7	Martin Harnik	1987-06-10	28	10	6	1987	1
1. Bundesliga (Germany)	www.fussballdaten.de	2016-02-10	VfB Stuttgart	Offence	33	Daniel Ginczek	1991-04-13	24	13	4	1991	1
1. Bundesliga (Germany)	www.fussballdaten.de	2016-02-10	VfB Stuttgart	Offence	39	Jan Kliment	1993-09-01	22	1	9	1993	2
1. Bundesliga (Germany)	www.fussballdaten.de	2016-02-10	VfB Stuttgart	Offence		Borys Tashchy	1993-07-26	22	26	7	1993	2
1. Bundesliga (Germany)	www.fussballdaten.de	2016-02-10	VfB Stuttgart	Offence		Artem Kravets	1989-06-03	26	3	6	1989	1
1. Bundesliga (Germany)	www.fussballdaten.de	2016-02-10	VfB Stuttgart	Offence	9	Vedad Ibisevic	1984-08-06	31	6	8	1984	2
1. Bundesliga (Germany)	www.fussballdaten.de	2016-02-10	VfB Stuttgart	Offence	42	Jerome Kiesewetter	1993-02-09	23	9	2	1993	1
1. Bundesliga (Germany)	www.fussballdaten.de	2016-02-10	Hamburger SV	Goal	15	René Adler	1985-01-15	31	15	1	1985	1
1. Bundesliga (Germany)	www.fussballdaten.de	2016-02-10	Hamburger SV	Goal	1	Jaroslav Drobny	1979-10-18	36	18	10	1979	2
1. Bundesliga (Germany)	www.fussballdaten.de	2016-02-10	Hamburger SV	Goal	30	Andreas Hirzel	1993-03-25	22	25	3	1993	1
1. Bundesliga (Germany)	www.fussballdaten.de	2016-02-10	Hamburger SV	Defence	22	Matthias Ostrzolek	1990-06-05	25	5	6	1990	1
1. Bundesliga (Germany)	www.fussballdaten.de	2016-02-10	Hamburger SV	Defence	5	Johan Djourou	1987-01-18	29	18	1	1987	1
1. Bundesliga (Germany)	www.fussballdaten.de	2016-02-10	Hamburger SV	Defence	2	Dennis Diekmeier	1989-10-20	26	20	10	1989	2
1. Bundesliga (Germany)	www.fussballdaten.de	2016-02-10	Hamburger SV	Defence	4	Emir Spahic	1980-08-18	35	18	8	1980	2
1. Bundesliga (Germany)	www.fussballdaten.de	2016-02-10	Hamburger SV	Defence	3	Cleber	1990-12-05	25	5	12	1990	2
1. Bundesliga (Germany)	www.fussballdaten.de	2016-02-10	Hamburger SV	Defence	24	Gotoku Sakai	1991-03-14	24	14	3	1991	1
1. Bundesliga (Germany)	www.fussballdaten.de	2016-02-10	Hamburger SV	Defence	31	Ronny Marcos	1993-10-01	22	1	10	1993	2
1. Bundesliga (Germany)	www.fussballdaten.de	2016-02-10	Hamburger SV	Defence	39	Ashton-Phillip Götz	1993-07-16	22	16	7	1993	2
1. Bundesliga (Germany)	www.fussballdaten.de	2016-02-10	Hamburger SV	Defence		Dren Feka	1997-06-09	18	9	6	1997	1
1. Bundesliga (Germany)	www.fussballdaten.de	2016-02-10	Hamburger SV	Midfield	8	Lewis Holtby	1990-09-18	25	18	9	1990	2
1. Bundesliga (Germany)	www.fussballdaten.de	2016-02-10	Hamburger SV	Midfield	7	Ivo Ilicevic	1986-11-14	29	14	11	1986	2
1. Bundesliga (Germany)	www.fussballdaten.de	2016-02-10	Hamburger SV	Midfield	27	Nicolai Müller	1987-09-25	28	25	9	1987	2
1. Bundesliga (Germany)	www.fussballdaten.de	2016-02-10	Hamburger SV	Midfield	28	Gideon Jung	1994-09-12	21	12	9	1994	2
1. Bundesliga (Germany)	www.fussballdaten.de	2016-02-10	Hamburger SV	Midfield		Aaron Hunt	1986-09-04	29	4	9	1986	2
1. Bundesliga (Germany)	www.fussballdaten.de	2016-02-10	Hamburger SV	Midfield	21	Marcelo Diaz	1986-12-30	29	30	12	1986	2
1. Bundesliga (Germany)	www.fussballdaten.de	2016-02-10	Hamburger SV	Midfield	20	Albin Ekdal	1989-07-28	26	28	7	1989	2
1. Bundesliga (Germany)	www.fussballdaten.de	2016-02-10	Hamburger SV	Midfield	40	Gojko Kacar	1987-01-26	29	26	1	1987	1
1. Bundesliga (Germany)	www.fussballdaten.de	2016-02-10	Hamburger SV	Midfield	17	Zoltán Stieber	1988-10-16	27	16	10	1988	2
1. Bundesliga (Germany)	www.fussballdaten.de	2016-02-10	Hamburger SV	Midfield		Ahmet Arslan	1994-03-30	21	30	3	1994	1
1. Bundesliga (Germany)	www.fussballdaten.de	2016-02-10	Hamburger SV	Midfield	6	Kerem Demirbay	1993-07-03	22	3	7	1993	2
1. Bundesliga (Germany)	www.fussballdaten.de	2016-02-10	Hamburger SV	Midfield	19	Petr Jiracek	1986-03-02	29	2	3	1986	1
1. Bundesliga (Germany)	www.fussballdaten.de	2016-02-10	Hamburger SV	Midfield	25	Mohamed Gouaida	1993-05-15	22	15	5	1993	1
1. Bundesliga (Germany)	www.fussballdaten.de	2016-02-10	Hamburger SV	Midfield	34	Finn Porath	1997-02-23	18	23	2	1997	1
1. Bundesliga (Germany)	www.fussballdaten.de	2016-02-10	Hamburger SV	Midfield		Nabil Bahoui	1991-02-05	25	5	2	1991	1
1. Bundesliga (Germany)	www.fussballdaten.de	2016-02-10	Hamburger SV	Offence	10	Pierre-Michel Lasogga	1991-12-15	24	15	12	1991	2
1. Bundesliga (Germany)	www.fussballdaten.de	2016-02-10	Hamburger SV	Offence	23	Michael Gregoritsch	1994-04-18	21	18	4	1994	1
1. Bundesliga (Germany)	www.fussballdaten.de	2016-02-10	Hamburger SV	Offence	9	Sven Schipplock	1988-11-08	27	8	11	1988	2
1. Bundesliga (Germany)	www.fussballdaten.de	2016-02-10	Hamburger SV	Offence	11	Ivica Olic	1979-09-14	36	14	9	1979	2
1. Bundesliga (Germany)	www.fussballdaten.de	2016-02-10	Hamburger SV	Offence	16	Artjoms Rudnevs	1988-01-13	28	13	1	1988	1
1. Bundesliga (Germany)	www.fussballdaten.de	2016-02-10	Hamburger SV	Offence		Josip Drmic	1992-08-08	23	8	8	1992	2
1. Bundesliga (Germany)	www.fussballdaten.de	2016-02-10	Hamburger SV	Offence	33	Batuhan Altintas	1996-03-14	19	14	3	1996	1
1. Bundesliga (Germany)	www.fussballdaten.de	2016-02-10	FC Augsburg	Goal	35	Marwin Hitz	1987-09-18	28	18	9	1987	2
1. Bundesliga (Germany)	www.fussballdaten.de	2016-02-10	FC Augsburg	Goal	1	Alexander Manninger	1977-06-04	38	4	6	1977	1
1. Bundesliga (Germany)	www.fussballdaten.de	2016-02-10	FC Augsburg	Goal	28	Yannik Oettl	1996-11-19	19	19	11	1996	2
1. Bundesliga (Germany)	www.fussballdaten.de	2016-02-10	FC Augsburg	Goal		Ionnis Gelios	1992-04-24	23	24	4	1992	1
1. Bundesliga (Germany)	www.fussballdaten.de	2016-02-10	FC Augsburg	Defence	5	Ragnar Klavan	1985-10-30	30	30	10	1985	2
1. Bundesliga (Germany)	www.fussballdaten.de	2016-02-10	FC Augsburg	Defence	2	Paul Verhaegh	1983-09-01	32	1	9	1983	2
1. Bundesliga (Germany)	www.fussballdaten.de	2016-02-10	FC Augsburg	Defence	20	Jeong-Ho Hong	1989-08-12	26	12	8	1989	2
1. Bundesliga (Germany)	www.fussballdaten.de	2016-02-10	FC Augsburg	Defence	31	Philipp Max	1993-09-30	22	30	9	1993	2
1. Bundesliga (Germany)	www.fussballdaten.de	2016-02-10	FC Augsburg	Defence	18	Jan-Ingwer Callsen-Bracker	1984-09-23	31	23	9	1984	2
1. Bundesliga (Germany)	www.fussballdaten.de	2016-02-10	FC Augsburg	Defence		Konstantinos Stafylidis	1993-12-02	22	2	12	1993	2
1. Bundesliga (Germany)	www.fussballdaten.de	2016-02-10	FC Augsburg	Defence	16	Christoph Janker	1985-02-14	30	14	2	1985	1
1. Bundesliga (Germany)	www.fussballdaten.de	2016-02-10	FC Augsburg	Defence	12	Abdul Rahman Baba	1994-07-02	21	2	7	1994	2
1. Bundesliga (Germany)	www.fussballdaten.de	2016-02-10	FC Augsburg	Defence	32	Raphael Framberger	1995-09-06	20	6	9	1995	2
1. Bundesliga (Germany)	www.fussballdaten.de	2016-02-10	FC Augsburg	Defence	39	Maik Uhde	1994-05-23	21	23	5	1994	1
1. Bundesliga (Germany)	www.fussballdaten.de	2016-02-10	FC Augsburg	Defence	40	Tim Rieder	1993-09-03	22	3	9	1993	2
1. Bundesliga (Germany)	www.fussballdaten.de	2016-02-10	FC Augsburg	Defence		Daniel Opare	1990-10-18	25	18	10	1990	2
1. Bundesliga (Germany)	www.fussballdaten.de	2016-02-10	FC Augsburg	Defence		Jeffrey Gouweleeuw	1991-07-10	24	10	7	1991	2
1. Bundesliga (Germany)	www.fussballdaten.de	2016-02-10	FC Augsburg	Midfield	11	Alexander Esswein	1990-03-25	25	25	3	1990	1
1. Bundesliga (Germany)	www.fussballdaten.de	2016-02-10	FC Augsburg	Midfield	21	Dominik Kohr	1994-01-31	22	31	1	1994	1
1. Bundesliga (Germany)	www.fussballdaten.de	2016-02-10	FC Augsburg	Midfield	10	Daniel Baier	1984-05-18	31	18	5	1984	1
1. Bundesliga (Germany)	www.fussballdaten.de	2016-02-10	FC Augsburg	Midfield		Ja-Cheol Koo	1989-02-27	26	27	2	1989	1
1. Bundesliga (Germany)	www.fussballdaten.de	2016-02-10	FC Augsburg	Midfield	8	Markus Feulner	1982-02-12	33	12	2	1982	1
1. Bundesliga (Germany)	www.fussballdaten.de	2016-02-10	FC Augsburg	Midfield	30	Caiuby	1988-07-14	27	14	7	1988	2
1. Bundesliga (Germany)	www.fussballdaten.de	2016-02-10	FC Augsburg	Midfield	7	Halil Altintop	1982-12-08	33	8	12	1982	2
1. Bundesliga (Germany)	www.fussballdaten.de	2016-02-10	FC Augsburg	Midfield	13	Tobias Werner	1985-07-19	30	19	7	1985	2
1. Bundesliga (Germany)	www.fussballdaten.de	2016-02-10	FC Augsburg	Midfield	14	Jan Morávek	1989-11-01	26	1	11	1989	2
1. Bundesliga (Germany)	www.fussballdaten.de	2016-02-10	FC Augsburg	Midfield	15	Piotr Trochowski	1984-03-22	31	22	3	1984	1
1. Bundesliga (Germany)	www.fussballdaten.de	2016-02-10	FC Augsburg	Midfield	9	Shawn Parker	1993-03-07	22	7	3	1993	1
1. Bundesliga (Germany)	www.fussballdaten.de	2016-02-10	FC Augsburg	Midfield	26	Bastian Kurz	1996-09-23	19	23	9	1996	2
1. Bundesliga (Germany)	www.fussballdaten.de	2016-02-10	FC Augsburg	Midfield	29	Marco Schuster	1995-10-10	20	10	10	1995	2
1. Bundesliga (Germany)	www.fussballdaten.de	2016-02-10	FC Augsburg	Midfield	36	Max Reinthaler	1995-03-22	20	22	3	1995	1
1. Bundesliga (Germany)	www.fussballdaten.de	2016-02-10	FC Augsburg	Midfield	37	Arif Ekin	1995-09-14	20	14	9	1995	2
1. Bundesliga (Germany)	www.fussballdaten.de	2016-02-10	FC Augsburg	Midfield		Erik Thommy	1994-08-20	21	20	8	1994	2
1. Bundesliga (Germany)	www.fussballdaten.de	2016-02-10	FC Augsburg	Offence	25	Raul Bobadilla	1987-06-18	28	18	6	1987	1
1. Bundesliga (Germany)	www.fussballdaten.de	2016-02-10	FC Augsburg	Offence	22	Dong-Won Ji	1991-05-28	24	28	5	1991	1
1. Bundesliga (Germany)	www.fussballdaten.de	2016-02-10	FC Augsburg	Offence	23	Tim Matavz	1989-01-13	27	13	1	1989	1
1. Bundesliga (Germany)	www.fussballdaten.de	2016-02-10	FC Augsburg	Offence	33	Sascha Mölders	1985-03-20	30	20	3	1985	1
1. Bundesliga (Germany)	www.fussballdaten.de	2016-02-10	FC Augsburg	Offence		Nikola Djurdjic	1986-04-01	29	1	4	1986	1
1. Bundesliga (Germany)	www.fussballdaten.de	2016-02-10	FC Augsburg	Offence		Albian Ajeti	1997-02-26	18	26	2	1997	1
1. Bundesliga (Germany)	www.fussballdaten.de	2016-02-10	Eintracht Frankfurt	Goal	1	Lucas Hradecky	1989-11-24	26	24	11	1989	2
1. Bundesliga (Germany)	www.fussballdaten.de	2016-02-10	Eintracht Frankfurt	Goal	13	Heinz Lindner	1990-07-17	25	17	7	1990	2
1. Bundesliga (Germany)	www.fussballdaten.de	2016-02-10	Eintracht Frankfurt	Goal	29	Emil Balayev	1994-04-17	21	17	4	1994	1
1. Bundesliga (Germany)	www.fussballdaten.de	2016-02-10	Eintracht Frankfurt	Goal	33	Yannick Zummack	1996-03-26	19	26	3	1996	1
1. Bundesliga (Germany)	www.fussballdaten.de	2016-02-10	Eintracht Frankfurt	Defence	6	Bastian Oczipka	1989-01-12	27	12	1	1989	1
1. Bundesliga (Germany)	www.fussballdaten.de	2016-02-10	Eintracht Frankfurt	Defence	19	David Abraham	1986-07-16	29	16	7	1986	2
1. Bundesliga (Germany)	www.fussballdaten.de	2016-02-10	Eintracht Frankfurt	Defence	27	Aleksandar Ignjovski	1991-01-27	25	27	1	1991	1
1. Bundesliga (Germany)	www.fussballdaten.de	2016-02-10	Eintracht Frankfurt	Defence	4	Marco Russ	1985-08-04	30	4	8	1985	2
1. Bundesliga (Germany)	www.fussballdaten.de	2016-02-10	Eintracht Frankfurt	Defence	5	Carlos Zambrano	1989-07-10	26	10	7	1989	2
1. Bundesliga (Germany)	www.fussballdaten.de	2016-02-10	Eintracht Frankfurt	Defence	22	Timothy Chandler	1990-03-29	25	29	3	1990	1
1. Bundesliga (Germany)	www.fussballdaten.de	2016-02-10	Eintracht Frankfurt	Defence	15	Constant Djakpa	1986-10-17	29	17	10	1986	2
1. Bundesliga (Germany)	www.fussballdaten.de	2016-02-10	Eintracht Frankfurt	Defence	31	David Kinsombi	1995-12-12	20	12	12	1995	2
1. Bundesliga (Germany)	www.fussballdaten.de	2016-02-10	Eintracht Frankfurt	Defence		Kaan Ayhan	1994-11-10	21	10	11	1994	2
1. Bundesliga (Germany)	www.fussballdaten.de	2016-02-10	Eintracht Frankfurt	Defence		Yanni Regäsel	1996-01-14	20	14	1	1996	1
1. Bundesliga (Germany)	www.fussballdaten.de	2016-02-10	Eintracht Frankfurt	Defence	23	Anderson	1988-01-10	28	10	1	1988	1
1. Bundesliga (Germany)	www.fussballdaten.de	2016-02-10	Eintracht Frankfurt	Midfield	16	Stefan Aigner	1987-08-20	28	20	8	1987	2
1. Bundesliga (Germany)	www.fussballdaten.de	2016-02-10	Eintracht Frankfurt	Midfield	20	Makoto Hasebe	1984-01-18	32	18	1	1984	1
1. Bundesliga (Germany)	www.fussballdaten.de	2016-02-10	Eintracht Frankfurt	Midfield	21	Marc Stendera	1995-12-10	20	10	12	1995	2
1. Bundesliga (Germany)	www.fussballdaten.de	2016-02-10	Eintracht Frankfurt	Midfield	7	Stefan Reinartz	1989-01-01	27	1	1	1989	1
1. Bundesliga (Germany)	www.fussballdaten.de	2016-02-10	Eintracht Frankfurt	Midfield	25	Slobodan Medojevic	1990-11-20	25	20	11	1990	2
1. Bundesliga (Germany)	www.fussballdaten.de	2016-02-10	Eintracht Frankfurt	Midfield	18	Johannes Flum	1987-12-14	28	14	12	1987	2
1. Bundesliga (Germany)	www.fussballdaten.de	2016-02-10	Eintracht Frankfurt	Midfield	11	Mijat Gacinovic	1995-02-08	21	8	2	1995	1
1. Bundesliga (Germany)	www.fussballdaten.de	2016-02-10	Eintracht Frankfurt	Midfield	32	Joel Gerezgiher	1995-10-09	20	9	10	1995	2
1. Bundesliga (Germany)	www.fussballdaten.de	2016-02-10	Eintracht Frankfurt	Midfield		Marco Fabian	1989-07-21	26	21	7	1989	2
1. Bundesliga (Germany)	www.fussballdaten.de	2016-02-10	Eintracht Frankfurt	Midfield		Szabolcs Huszti	1983-04-17	32	17	4	1983	1
1. Bundesliga (Germany)	www.fussballdaten.de	2016-02-10	Eintracht Frankfurt	Midfield	8	Takashi Inui	1988-06-02	27	2	6	1988	1
1. Bundesliga (Germany)	www.fussballdaten.de	2016-02-10	Eintracht Frankfurt	Midfield		Nico Rinderknecht	1997-10-11	18	11	10	1997	2
1. Bundesliga (Germany)	www.fussballdaten.de	2016-02-10	Eintracht Frankfurt	Midfield		Änis Ben-Hatira	1988-07-18	27	18	7	1988	2
1. Bundesliga (Germany)	www.fussballdaten.de	2016-02-10	Eintracht Frankfurt	Midfield	28	Sonny Kittel	1993-01-06	23	6	1	1993	1
1. Bundesliga (Germany)	www.fussballdaten.de	2016-02-10	Eintracht Frankfurt	Offence	9	Haris Seferovic	1992-02-22	23	22	2	1992	1
1. Bundesliga (Germany)	www.fussballdaten.de	2016-02-10	Eintracht Frankfurt	Offence	14	Alexander Meier	1983-01-17	33	17	1	1983	1
1. Bundesliga (Germany)	www.fussballdaten.de	2016-02-10	Eintracht Frankfurt	Offence	30	Luc Castaignos	1992-09-27	23	27	9	1992	2
1. Bundesliga (Germany)	www.fussballdaten.de	2016-02-10	Eintracht Frankfurt	Offence	24	Luca Waldschmidt	1996-05-19	19	19	5	1996	1
1. Bundesliga (Germany)	www.fussballdaten.de	2016-02-10	Eintracht Frankfurt	Offence	10	Vaclav Kadlec	1992-05-20	23	20	5	1992	1
1. Bundesliga (Germany)	www.fussballdaten.de	2016-02-10	Eintracht Frankfurt	Offence		Enis Bunjaki	1997-10-17	18	17	10	1997	2
1. Bundesliga (Germany)	www.fussballdaten.de	2016-02-10	SV Werder Bremen	Goal	42	Felix Wiedwald	1990-03-15	25	15	3	1990	1
1. Bundesliga (Germany)	www.fussballdaten.de	2016-02-10	SV Werder Bremen	Goal	1	Raphael Wolf	1988-06-06	27	6	6	1988	1
1. Bundesliga (Germany)	www.fussballdaten.de	2016-02-10	SV Werder Bremen	Goal	30	Michael Zetterer	1995-07-12	20	12	7	1995	2
1. Bundesliga (Germany)	www.fussballdaten.de	2016-02-10	SV Werder Bremen	Goal	40	Raif Husic	1996-02-05	20	5	2	1996	1
1. Bundesliga (Germany)	www.fussballdaten.de	2016-02-10	SV Werder Bremen	Goal		Eric Oelschlägel	1995-09-20	20	20	9	1995	2
1. Bundesliga (Germany)	www.fussballdaten.de	2016-02-10	SV Werder Bremen	Goal		Gerhard Tremmel	1978-11-16	37	16	11	1978	2
1. Bundesliga (Germany)	www.fussballdaten.de	2016-02-10	SV Werder Bremen	Defence	7	Jannik Vestergaard	1992-08-03	23	3	8	1992	2
1. Bundesliga (Germany)	www.fussballdaten.de	2016-02-10	SV Werder Bremen	Defence	23	Theodor Gebre Selassie	1986-12-24	29	24	12	1986	2
1. Bundesliga (Germany)	www.fussballdaten.de	2016-02-10	SV Werder Bremen	Defence	2	Santiago Garcia	1988-07-08	27	8	7	1988	2
1. Bundesliga (Germany)	www.fussballdaten.de	2016-02-10	SV Werder Bremen	Defence	4	Alejandro Galvez	1989-06-06	26	6	6	1989	1
1. Bundesliga (Germany)	www.fussballdaten.de	2016-02-10	SV Werder Bremen	Defence	5	Assani Lukimya-Mulongoti	1986-01-25	30	25	1	1986	1
1. Bundesliga (Germany)	www.fussballdaten.de	2016-02-10	SV Werder Bremen	Defence	20	Ulisses Garcia	1996-01-11	20	11	1	1996	1
1. Bundesliga (Germany)	www.fussballdaten.de	2016-02-10	SV Werder Bremen	Defence	37	Janek Sternberg	1992-10-19	23	19	10	1992	2
1. Bundesliga (Germany)	www.fussballdaten.de	2016-02-10	SV Werder Bremen	Defence		Papy Mison Djilobodji	1988-12-01	27	1	12	1988	2
1. Bundesliga (Germany)	www.fussballdaten.de	2016-02-10	SV Werder Bremen	Defence	19	Luca-Milan Zander	1995-08-09	20	9	8	1995	2
1. Bundesliga (Germany)	www.fussballdaten.de	2016-02-10	SV Werder Bremen	Defence		Leon Guwara	1996-06-28	19	28	6	1996	1
1. Bundesliga (Germany)	www.fussballdaten.de	2016-02-10	SV Werder Bremen	Defence	15	Mateo Pavlović	1990-06-09	25	9	6	1990	1
1. Bundesliga (Germany)	www.fussballdaten.de	2016-02-10	SV Werder Bremen	Defence	25	Oliver Hüsing	1993-02-17	22	17	2	1993	1
1. Bundesliga (Germany)	www.fussballdaten.de	2016-02-10	SV Werder Bremen	Defence	38	Marnon Busch	1994-12-08	21	8	12	1994	2
1. Bundesliga (Germany)	www.fussballdaten.de	2016-02-10	SV Werder Bremen	Defence		Milos Veljkovic	1995-09-26	20	26	9	1995	2
1. Bundesliga (Germany)	www.fussballdaten.de	2016-02-10	SV Werder Bremen	Midfield	22	Fin Bartels	1987-02-07	29	7	2	1987	1
1. Bundesliga (Germany)	www.fussballdaten.de	2016-02-10	SV Werder Bremen	Midfield	8	Clemens Fritz	1980-12-07	35	7	12	1980	2
1. Bundesliga (Germany)	www.fussballdaten.de	2016-02-10	SV Werder Bremen	Midfield	16	Zlatko Junuzovic	1987-09-26	28	26	9	1987	2
1. Bundesliga (Germany)	www.fussballdaten.de	2016-02-10	SV Werder Bremen	Midfield	44	Philipp Bargfrede	1989-03-03	26	3	3	1989	1
1. Bundesliga (Germany)	www.fussballdaten.de	2016-02-10	SV Werder Bremen	Midfield	11	Levin Öztunali	1996-03-15	19	15	3	1996	1
1. Bundesliga (Germany)	www.fussballdaten.de	2016-02-10	SV Werder Bremen	Midfield	27	Florian Grillitsch	1996-08-07	19	7	8	1996	2
1. Bundesliga (Germany)	www.fussballdaten.de	2016-02-10	SV Werder Bremen	Midfield	18	Felix Kroos	1991-03-12	24	12	3	1991	1
1. Bundesliga (Germany)	www.fussballdaten.de	2016-02-10	SV Werder Bremen	Midfield	35	Maximilian Eggestein	1996-12-08	19	8	12	1996	2
1. Bundesliga (Germany)	www.fussballdaten.de	2016-02-10	SV Werder Bremen	Midfield	39	Lukas Fröde	1995-01-23	21	23	1	1995	1
1. Bundesliga (Germany)	www.fussballdaten.de	2016-02-10	SV Werder Bremen	Midfield		Lazlo Kleinheisler	1994-04-08	21	8	4	1994	1
1. Bundesliga (Germany)	www.fussballdaten.de	2016-02-10	SV Werder Bremen	Midfield		Marcel Hilßner	1995-01-30	21	30	1	1995	1
1. Bundesliga (Germany)	www.fussballdaten.de	2016-02-10	SV Werder Bremen	Midfield	6	Cedrick Makiadi	1984-02-23	31	23	2	1984	1
1. Bundesliga (Germany)	www.fussballdaten.de	2016-02-10	SV Werder Bremen	Midfield	10	Levent Aycicek	1994-02-14	21	14	2	1994	1
1. Bundesliga (Germany)	www.fussballdaten.de	2016-02-10	SV Werder Bremen	Midfield	14	Izet Hajrovic	1991-08-04	24	4	8	1991	2
1. Bundesliga (Germany)	www.fussballdaten.de	2016-02-10	SV Werder Bremen	Midfield	17	Özkan Yildirim	1993-04-10	22	10	4	1993	1
1. Bundesliga (Germany)	www.fussballdaten.de	2016-02-10	SV Werder Bremen	Midfield	26	Julian von Haacke	1994-02-14	21	14	2	1994	1
1. Bundesliga (Germany)	www.fussballdaten.de	2016-02-10	SV Werder Bremen	Midfield		Ludovic Obraniak	1984-11-10	31	10	11	1984	2
1. Bundesliga (Germany)	www.fussballdaten.de	2016-02-10	SV Werder Bremen	Midfield		Giorgi Papunashvili	1995-09-02	20	2	9	1995	2
1. Bundesliga (Germany)	www.fussballdaten.de	2016-02-10	SV Werder Bremen	Midfield		Sambou Yatabaré	1989-02-03	27	3	2	1989	1
1. Bundesliga (Germany)	www.fussballdaten.de	2016-02-10	SV Werder Bremen	Offence	21	Anthony Ujah	1990-10-14	25	14	10	1990	2
1. Bundesliga (Germany)	www.fussballdaten.de	2016-02-10	SV Werder Bremen	Offence		Claudio Pizarro	1978-10-03	37	3	10	1978	2
1. Bundesliga (Germany)	www.fussballdaten.de	2016-02-10	SV Werder Bremen	Offence	9	Aron Johannsson	1990-11-10	25	10	11	1990	2
1. Bundesliga (Germany)	www.fussballdaten.de	2016-02-10	SV Werder Bremen	Offence	28	Melvyn Lorenzen	1994-11-26	21	26	11	1994	2
1. Bundesliga (Germany)	www.fussballdaten.de	2016-02-10	1899 Hoffenheim	Goal	1	Oliver Baumann	1990-06-02	25	2	6	1990	1
1. Bundesliga (Germany)	www.fussballdaten.de	2016-02-10	1899 Hoffenheim	Goal	13	Jens Grahl	1988-09-22	27	22	9	1988	2
1. Bundesliga (Germany)	www.fussballdaten.de	2016-02-10	1899 Hoffenheim	Goal	33	Alexander Stolz	1983-10-13	32	13	10	1983	2
1. Bundesliga (Germany)	www.fussballdaten.de	2016-02-10	1899 Hoffenheim	Defence	25	Niklas Süle	1995-09-03	20	3	9	1995	2
1. Bundesliga (Germany)	www.fussballdaten.de	2016-02-10	1899 Hoffenheim	Defence	3	Pavel Kaderabek	1992-04-25	23	25	4	1992	1
1. Bundesliga (Germany)	www.fussballdaten.de	2016-02-10	1899 Hoffenheim	Defence	12	Tobias Strobl	1990-05-12	25	12	5	1990	1
1. Bundesliga (Germany)	www.fussballdaten.de	2016-02-10	1899 Hoffenheim	Defence	20	Jin-Su Kim	1992-06-13	23	13	6	1992	1
1. Bundesliga (Germany)	www.fussballdaten.de	2016-02-10	1899 Hoffenheim	Defence	5	Fabian Schär	1991-12-20	24	20	12	1991	2
1. Bundesliga (Germany)	www.fussballdaten.de	2016-02-10	1899 Hoffenheim	Defence	4	Ermin Bicakcic	1990-01-24	26	24	1	1990	1
1. Bundesliga (Germany)	www.fussballdaten.de	2016-02-10	1899 Hoffenheim	Defence	36	Jeremy Toljan	1994-08-08	21	8	8	1994	2
1. Bundesliga (Germany)	www.fussballdaten.de	2016-02-10	1899 Hoffenheim	Defence	21	Nicolai Rapp	1996-12-13	19	13	12	1996	2
1. Bundesliga (Germany)	www.fussballdaten.de	2016-02-10	1899 Hoffenheim	Defence	32	Benedikt Gimber	1997-02-19	18	19	2	1997	1
1. Bundesliga (Germany)	www.fussballdaten.de	2016-02-10	1899 Hoffenheim	Defence		Luis Advíncula	1990-03-02	25	2	3	1990	1
1. Bundesliga (Germany)	www.fussballdaten.de	2016-02-10	1899 Hoffenheim	Defence		Jannik Dehm	1996-05-02	19	2	5	1996	1
1. Bundesliga (Germany)	www.fussballdaten.de	2016-02-10	1899 Hoffenheim	Midfield	10	Jonathan Schmid	1990-06-26	25	26	6	1990	1
1. Bundesliga (Germany)	www.fussballdaten.de	2016-02-10	1899 Hoffenheim	Midfield	8	Eugen Polanski	1986-03-17	29	17	3	1986	1
1. Bundesliga (Germany)	www.fussballdaten.de	2016-02-10	1899 Hoffenheim	Midfield	6	Sebastian Rudy	1990-02-28	25	28	2	1990	1
1. Bundesliga (Germany)	www.fussballdaten.de	2016-02-10	1899 Hoffenheim	Midfield	16	Pirmin Schwegler	1987-03-09	28	9	3	1987	1
1. Bundesliga (Germany)	www.fussballdaten.de	2016-02-10	1899 Hoffenheim	Midfield	17	Steven Zuber	1990-07-26	25	26	7	1990	2
1. Bundesliga (Germany)	www.fussballdaten.de	2016-02-10	1899 Hoffenheim	Midfield	34	Nadiem Amiri	1996-10-27	19	27	10	1996	2
1. Bundesliga (Germany)	www.fussballdaten.de	2016-02-10	1899 Hoffenheim	Midfield	14	Tarik Elyounoussi	1988-02-23	27	23	2	1988	1
1. Bundesliga (Germany)	www.fussballdaten.de	2016-02-10	1899 Hoffenheim	Midfield	11	Jiloan Hamad	1990-11-06	25	6	11	1990	2
1. Bundesliga (Germany)	www.fussballdaten.de	2016-02-10	1899 Hoffenheim	Midfield	9	Kai Herdling	1984-06-27	31	27	6	1984	1
1. Bundesliga (Germany)	www.fussballdaten.de	2016-02-10	1899 Hoffenheim	Midfield		Filip Malbasic	1992-11-18	23	18	11	1992	2
1. Bundesliga (Germany)	www.fussballdaten.de	2016-02-10	1899 Hoffenheim	Midfield		Júnior Ponce	1994-02-16	21	16	2	1994	1
1. Bundesliga (Germany)	www.fussballdaten.de	2016-02-10	1899 Hoffenheim	Offence	31	Kevin Volland	1992-07-30	23	30	7	1992	2
1. Bundesliga (Germany)	www.fussballdaten.de	2016-02-10	1899 Hoffenheim	Offence		Eduardo Vargas	1989-11-20	26	20	11	1989	2
1. Bundesliga (Germany)	www.fussballdaten.de	2016-02-10	1899 Hoffenheim	Offence	19	Mark Uth	1991-08-24	24	24	8	1991	2
1. Bundesliga (Germany)	www.fussballdaten.de	2016-02-10	1899 Hoffenheim	Offence	22	Kevin Kuranyi	1982-03-02	33	2	3	1982	1
1. Bundesliga (Germany)	www.fussballdaten.de	2016-02-10	1899 Hoffenheim	Offence	28	Adam Szalai	1987-12-09	28	9	12	1987	2
1. Bundesliga (Germany)	www.fussballdaten.de	2016-02-10	1899 Hoffenheim	Offence		Andrej Kramaric	1991-06-19	24	19	6	1991	1
1. Bundesliga (Germany)	www.fussballdaten.de	2016-02-10	1899 Hoffenheim	Offence	30	Philipp Ochs	1997-04-17	18	17	4	1997	1
1. Bundesliga (Germany)	www.fussballdaten.de	2016-02-10	1899 Hoffenheim	Offence	40	Joelinton	1996-08-14	19	14	8	1996	2
1. Bundesliga (Germany)	www.fussballdaten.de	2016-02-10	1899 Hoffenheim	Offence	29	Joshua Mees	1996-04-15	19	15	4	1996	1
1. Bundesliga (Germany)	www.fussballdaten.de	2016-02-10	Hannover 96	Goal	1	Ron-Robert Zieler	1989-02-12	26	12	2	1989	1
1. Bundesliga (Germany)	www.fussballdaten.de	2016-02-10	Hannover 96	Goal	13	Philipp Tschauner	1985-11-03	30	3	11	1985	2
1. Bundesliga (Germany)	www.fussballdaten.de	2016-02-10	Hannover 96	Goal	30	Samuel Radlinger	1992-11-07	23	7	11	1992	2
1. Bundesliga (Germany)	www.fussballdaten.de	2016-02-10	Hannover 96	Goal	40	Timo Königsmann	1997-04-05	18	5	4	1997	1
1. Bundesliga (Germany)	www.fussballdaten.de	2016-02-10	Hannover 96	Defence	25	Marcelo	1987-05-25	28	25	5	1987	1
1. Bundesliga (Germany)	www.fussballdaten.de	2016-02-10	Hannover 96	Defence	19	Christian Schulz	1983-04-01	32	1	4	1983	1
1. Bundesliga (Germany)	www.fussballdaten.de	2016-02-10	Hannover 96	Defence	3	Miko Albornoz	1990-11-30	25	30	11	1990	2
1. Bundesliga (Germany)	www.fussballdaten.de	2016-02-10	Hannover 96	Defence	4	Hiroki Sakai	1990-04-12	25	12	4	1990	1
1. Bundesliga (Germany)	www.fussballdaten.de	2016-02-10	Hannover 96	Defence	29	Oliver Sorg	1990-05-29	25	29	5	1990	1
1. Bundesliga (Germany)	www.fussballdaten.de	2016-02-10	Hannover 96	Defence	20	Felipe	1987-05-15	28	15	5	1987	1
1. Bundesliga (Germany)	www.fussballdaten.de	2016-02-10	Hannover 96	Defence	15	Andre Hoffmann	1993-02-28	22	28	2	1993	1
1. Bundesliga (Germany)	www.fussballdaten.de	2016-02-10	Hannover 96	Defence	31	Waldemar Anton	1996-07-20	19	20	7	1996	2
1. Bundesliga (Germany)	www.fussballdaten.de	2016-02-10	Hannover 96	Defence		Alexander Milosevic	1992-01-30	24	30	1	1992	1
1. Bundesliga (Germany)	www.fussballdaten.de	2016-02-10	Hannover 96	Defence	27	Vladimir Rankovic	1993-06-27	22	27	6	1993	1
1. Bundesliga (Germany)	www.fussballdaten.de	2016-02-10	Hannover 96	Defence	33	Yannik Schulze	1995-02-05	21	5	2	1995	1
1. Bundesliga (Germany)	www.fussballdaten.de	2016-02-10	Hannover 96	Defence	37	Niklas Teichgräber	1996-02-07	20	7	2	1996	1
1. Bundesliga (Germany)	www.fussballdaten.de	2016-02-10	Hannover 96	Midfield	5	Salif Sané	1990-08-25	25	25	8	1990	2
1. Bundesliga (Germany)	www.fussballdaten.de	2016-02-10	Hannover 96	Midfield	2	Leon Andreasen	1983-04-23	32	23	4	1983	1
1. Bundesliga (Germany)	www.fussballdaten.de	2016-02-10	Hannover 96	Midfield	8	Manuel Schmiedebach	1988-12-05	27	5	12	1988	2
1. Bundesliga (Germany)	www.fussballdaten.de	2016-02-10	Hannover 96	Midfield	7	Edgar Prib	1989-12-15	26	15	12	1989	2
1. Bundesliga (Germany)	www.fussballdaten.de	2016-02-10	Hannover 96	Midfield	11	Felix Klaus	1992-09-13	23	13	9	1992	2
1. Bundesliga (Germany)	www.fussballdaten.de	2016-02-10	Hannover 96	Midfield	28	Hiroshi Kiyotake	1989-11-12	26	12	11	1989	2
1. Bundesliga (Germany)	www.fussballdaten.de	2016-02-10	Hannover 96	Midfield	17	Uffe Bech	1993-01-13	23	13	1	1993	1
1. Bundesliga (Germany)	www.fussballdaten.de	2016-02-10	Hannover 96	Midfield	6	Ceyhun Gülselam	1987-12-25	28	25	12	1987	2
1. Bundesliga (Germany)	www.fussballdaten.de	2016-02-10	Hannover 96	Midfield		Hotaru Yamaguchi	1990-10-06	25	6	10	1990	2
1. Bundesliga (Germany)	www.fussballdaten.de	2016-02-10	Hannover 96	Midfield	33	Mike-Steven Bähre	1995-08-10	20	10	8	1995	2
1. Bundesliga (Germany)	www.fussballdaten.de	2016-02-10	Hannover 96	Midfield	23	Maurice Hirsch	1993-05-30	22	30	5	1993	1
1. Bundesliga (Germany)	www.fussballdaten.de	2016-02-10	Hannover 96	Midfield	34	Tim Dierßen	1996-01-15	20	15	1	1996	1
1. Bundesliga (Germany)	www.fussballdaten.de	2016-02-10	Hannover 96	Midfield	36	Sebastian Ernst	1995-03-04	20	4	3	1995	1
1. Bundesliga (Germany)	www.fussballdaten.de	2016-02-10	Hannover 96	Midfield	38	Valmir Sulejmani	1996-02-01	20	1	2	1996	1
1. Bundesliga (Germany)	www.fussballdaten.de	2016-02-10	Hannover 96	Midfield		Iver Fossum	1996-06-15	19	15	6	1996	1
1. Bundesliga (Germany)	www.fussballdaten.de	2016-02-10	Hannover 96	Offence	9	Artur Sobiech	1990-06-12	25	12	6	1990	1
1. Bundesliga (Germany)	www.fussballdaten.de	2016-02-10	Hannover 96	Offence	26	Kenan Karaman	1994-03-05	21	5	3	1994	1
1. Bundesliga (Germany)	www.fussballdaten.de	2016-02-10	Hannover 96	Offence	14	Allan Saint-Maximin	1997-03-12	18	12	3	1997	1
1. Bundesliga (Germany)	www.fussballdaten.de	2016-02-10	Hannover 96	Offence	39	Mevlut Erdinc	1987-02-25	28	25	2	1987	1
1. Bundesliga (Germany)	www.fussballdaten.de	2016-02-10	Hannover 96	Offence	35	Charlison Benschop	1989-08-21	26	21	8	1989	2
1. Bundesliga (Germany)	www.fussballdaten.de	2016-02-10	Hannover 96	Offence		Adam Szalai	1987-12-09	28	9	12	1987	2
1. Bundesliga (Germany)	www.fussballdaten.de	2016-02-10	Hannover 96	Offence		Hugo Almeida	1984-05-23	31	23	5	1984	1
1. Bundesliga (Germany)	www.fussballdaten.de	2016-02-10	Hannover 96	Offence		Marius Wolf	1995-05-27	20	27	5	1995	1
Premier League (England)	www.fussballdaten.de	2016-02-10	Leicester City	Goal		Kasper Schmeichel	1986-11-05	29	5	11	1986	2
Premier League (England)	www.fussballdaten.de	2016-02-10	Leicester City	Goal		Mark Schwarzer	1972-10-06	43	6	10	1972	2
Premier League (England)	www.fussballdaten.de	2016-02-10	Leicester City	Defence		Wesley Morgan	1984-01-21	32	21	1	1984	1
Premier League (England)	www.fussballdaten.de	2016-02-10	Leicester City	Defence		Robert Huth	1984-08-18	31	18	8	1984	2
Premier League (England)	www.fussballdaten.de	2016-02-10	Leicester City	Defence		Christian Fuchs	1986-04-07	29	7	4	1986	1
Premier League (England)	www.fussballdaten.de	2016-02-10	Leicester City	Defence		Daniel Simpson	1987-01-04	29	4	1	1987	1
Premier League (England)	www.fussballdaten.de	2016-02-10	Leicester City	Defence		Ritchie de Laet	1988-11-28	27	28	11	1988	2
Premier League (England)	www.fussballdaten.de	2016-02-10	Leicester City	Defence		Yohann Benalouane	1987-03-28	28	28	3	1987	1
Premier League (England)	www.fussballdaten.de	2016-02-10	Leicester City	Defence		Marcin Wasilewski	1980-06-09	35	9	6	1980	1
Premier League (England)	www.fussballdaten.de	2016-02-10	Leicester City	Midfield		Marc Albrighton	1989-11-18	26	18	11	1989	2
Premier League (England)	www.fussballdaten.de	2016-02-10	Leicester City	Midfield		N´golo Kanté	1991-03-29	24	29	3	1991	1
Premier League (England)	www.fussballdaten.de	2016-02-10	Leicester City	Midfield		Riyad Mahrez	1991-02-21	24	21	2	1991	1
Premier League (England)	www.fussballdaten.de	2016-02-10	Leicester City	Midfield		Daniel Drinkwater	1990-03-05	25	5	3	1990	1
Premier League (England)	www.fussballdaten.de	2016-02-10	Leicester City	Midfield		Andy King	1988-10-29	27	29	10	1988	2
Premier League (England)	www.fussballdaten.de	2016-02-10	Leicester City	Midfield		Jeffrey Schlupp	1992-12-23	23	23	12	1992	2
Premier League (England)	www.fussballdaten.de	2016-02-10	Leicester City	Midfield		Nathan Dyer	1987-11-29	28	29	11	1987	2
Premier League (England)	www.fussballdaten.de	2016-02-10	Leicester City	Midfield		Gökhan Inler	1984-06-27	31	27	6	1984	1
Premier League (England)	www.fussballdaten.de	2016-02-10	Leicester City	Midfield		Matthew James	1991-07-22	24	22	7	1991	2
Premier League (England)	www.fussballdaten.de	2016-02-10	Leicester City	Offence		Jamie Vardy	1987-01-11	29	11	1	1987	1
Premier League (England)	www.fussballdaten.de	2016-02-10	Leicester City	Offence		Shinji Okazaki	1986-04-16	29	16	4	1986	1
Premier League (England)	www.fussballdaten.de	2016-02-10	Leicester City	Offence		Jose Leonardo Ulloa	1986-07-26	29	26	7	1986	2
Premier League (England)	www.fussballdaten.de	2016-02-10	Leicester City	Offence		Demarai Gray	1996-06-28	19	28	6	1996	1
Premier League (England)	www.fussballdaten.de	2016-02-10	Leicester City	Offence		Andrej Kramaric	1991-06-19	24	19	6	1991	1
Premier League (England)	www.fussballdaten.de	2016-02-10	Leicester City	Offence		Joe Dodoo	1995-06-29	20	29	6	1995	1
Premier League (England)	www.fussballdaten.de	2016-02-10	Tottenham Hotspur	Goal	1	Hugo Lloris	1986-12-26	29	26	12	1986	2
Premier League (England)	www.fussballdaten.de	2016-02-10	Tottenham Hotspur	Goal	13	Michel Vorm	1983-10-20	32	20	10	1983	2
Premier League (England)	www.fussballdaten.de	2016-02-10	Tottenham Hotspur	Defence	4	Toby Alderweireld	1989-03-02	26	2	3	1989	1
Premier League (England)	www.fussballdaten.de	2016-02-10	Tottenham Hotspur	Defence	5	Jan Vertonghen	1987-04-24	28	24	4	1987	1
Premier League (England)	www.fussballdaten.de	2016-02-10	Tottenham Hotspur	Defence	2	Kyle Walker	1990-05-28	25	28	5	1990	1
Premier League (England)	www.fussballdaten.de	2016-02-10	Tottenham Hotspur	Defence	3	Daniel Rose	1990-07-02	25	2	7	1990	2
Premier League (England)	www.fussballdaten.de	2016-02-10	Tottenham Hotspur	Defence	33	Ben Davies	1993-04-24	22	24	4	1993	1
Premier League (England)	www.fussballdaten.de	2016-02-10	Tottenham Hotspur	Defence	16	Kieran Trippier	1990-09-19	25	19	9	1990	2
Premier League (England)	www.fussballdaten.de	2016-02-10	Tottenham Hotspur	Defence	27	Kevin Wimmer	1992-11-15	23	15	11	1992	2
Premier League (England)	www.fussballdaten.de	2016-02-10	Tottenham Hotspur	Defence	21	Federico Fazio	1987-03-17	28	17	3	1987	1
Premier League (England)	www.fussballdaten.de	2016-02-10	Tottenham Hotspur	Midfield	15	Eric Dier	1994-01-15	22	15	1	1994	1
Premier League (England)	www.fussballdaten.de	2016-02-10	Tottenham Hotspur	Midfield	20	Dele Alli	1996-04-11	19	11	4	1996	1
Premier League (England)	www.fussballdaten.de	2016-02-10	Tottenham Hotspur	Midfield	11	Erik Lamela	1992-03-04	23	4	3	1992	1
Premier League (England)	www.fussballdaten.de	2016-02-10	Tottenham Hotspur	Midfield	23	Christian Eriksen	1992-02-14	23	14	2	1992	1
Premier League (England)	www.fussballdaten.de	2016-02-10	Tottenham Hotspur	Midfield	19	Moussa Dembele	1987-07-16	28	16	7	1987	2
Premier League (England)	www.fussballdaten.de	2016-02-10	Tottenham Hotspur	Midfield	22	Nacer Chadli	1989-09-02	26	2	9	1989	2
Premier League (England)	www.fussballdaten.de	2016-02-10	Tottenham Hotspur	Midfield	28	Thomas Carroll	1992-05-28	23	28	5	1992	1
Premier League (England)	www.fussballdaten.de	2016-02-10	Tottenham Hotspur	Midfield	8	Ryan Mason	1991-06-13	24	13	6	1991	1
Premier League (England)	www.fussballdaten.de	2016-02-10	Tottenham Hotspur	Midfield	6	Nabil Bentaleb	1994-04-24	21	24	4	1994	1
Premier League (England)	www.fussballdaten.de	2016-02-10	Tottenham Hotspur	Midfield	17	Andros Townsend	1991-07-16	24	16	7	1991	2
Premier League (England)	www.fussballdaten.de	2016-02-10	Tottenham Hotspur	Midfield	24	Alex Pritchard	1993-05-03	22	3	5	1993	1
Premier League (England)	www.fussballdaten.de	2016-02-10	Tottenham Hotspur	Midfield		Harry Winks	1996-02-02	20	2	2	1996	1
Premier League (England)	www.fussballdaten.de	2016-02-10	Tottenham Hotspur	Offence	10	Harry Kane	1993-07-28	22	28	7	1993	2
Premier League (England)	www.fussballdaten.de	2016-02-10	Tottenham Hotspur	Offence	7	Heung-Min Son	1992-07-08	23	8	7	1992	2
Premier League (England)	www.fussballdaten.de	2016-02-10	Tottenham Hotspur	Offence	14	Clinton N´Jie	1993-08-15	22	15	8	1993	2
Premier League (England)	www.fussballdaten.de	2016-02-10	Tottenham Hotspur	Offence		Joshua Onomah	1997-04-27	18	27	4	1997	1
Premier League (England)	www.fussballdaten.de	2016-02-10	FC Arsenal	Goal		Petr Cech	1982-05-20	33	20	5	1982	1
Premier League (England)	www.fussballdaten.de	2016-02-10	FC Arsenal	Goal		David Ospina	1988-08-31	27	31	8	1988	2
Premier League (England)	www.fussballdaten.de	2016-02-10	FC Arsenal	Defence		Nacho Monreal	1986-02-26	29	26	2	1986	1
Premier League (England)	www.fussballdaten.de	2016-02-10	FC Arsenal	Defence		Hector Bellerin	1995-03-19	20	19	3	1995	1
Premier League (England)	www.fussballdaten.de	2016-02-10	FC Arsenal	Defence		Laurent Koscielny	1985-09-10	30	10	9	1985	2
Premier League (England)	www.fussballdaten.de	2016-02-10	FC Arsenal	Defence		Per Mertesacker	1984-09-29	31	29	9	1984	2
Premier League (England)	www.fussballdaten.de	2016-02-10	FC Arsenal	Defence		Kieran Gibbs	1989-09-26	26	26	9	1989	2
Premier League (England)	www.fussballdaten.de	2016-02-10	FC Arsenal	Defence		Gabriel Paulista	1990-11-26	25	26	11	1990	2
Premier League (England)	www.fussballdaten.de	2016-02-10	FC Arsenal	Defence		Calum Chambers	1995-01-20	21	20	1	1995	1
Premier League (England)	www.fussballdaten.de	2016-02-10	FC Arsenal	Defence		Mathieu Debuchy	1985-07-28	30	28	7	1985	2
Premier League (England)	www.fussballdaten.de	2016-02-10	FC Arsenal	Midfield		Mesut Özil	1988-10-15	27	15	10	1988	2
Premier League (England)	www.fussballdaten.de	2016-02-10	FC Arsenal	Midfield		Aaron Ramsey	1990-12-26	25	26	12	1990	2
Premier League (England)	www.fussballdaten.de	2016-02-10	FC Arsenal	Midfield		Alex Oxlade-Chamberlain	1993-08-15	22	15	8	1993	2
Premier League (England)	www.fussballdaten.de	2016-02-10	FC Arsenal	Midfield		Mathieu Flamini	1984-03-07	31	7	3	1984	1
Premier League (England)	www.fussballdaten.de	2016-02-10	FC Arsenal	Midfield		Francis Coquelin	1991-05-13	24	13	5	1991	1
Premier League (England)	www.fussballdaten.de	2016-02-10	FC Arsenal	Midfield		Santi Cazorla	1984-12-13	31	13	12	1984	2
Premier League (England)	www.fussballdaten.de	2016-02-10	FC Arsenal	Midfield		Mikel Arteta	1982-03-26	33	26	3	1982	1
Premier League (England)	www.fussballdaten.de	2016-02-10	FC Arsenal	Midfield		Tomas Rosicky	1980-10-04	35	4	10	1980	2
Premier League (England)	www.fussballdaten.de	2016-02-10	FC Arsenal	Midfield		Jack Wilshere	1992-01-01	24	1	1	1992	1
Premier League (England)	www.fussballdaten.de	2016-02-10	FC Arsenal	Offence		Olivier Giroud	1986-09-30	29	30	9	1986	2
Premier League (England)	www.fussballdaten.de	2016-02-10	FC Arsenal	Offence		Theo Walcott	1989-03-16	26	16	3	1989	1
Premier League (England)	www.fussballdaten.de	2016-02-10	FC Arsenal	Offence		Alexis Sanchez	1988-12-19	27	19	12	1988	2
Premier League (England)	www.fussballdaten.de	2016-02-10	FC Arsenal	Offence		Joel Campbell	1992-06-26	23	26	6	1992	1
Premier League (England)	www.fussballdaten.de	2016-02-10	FC Arsenal	Offence		Alex Iwobi	1996-05-03	19	3	5	1996	1
Premier League (England)	www.fussballdaten.de	2016-02-10	FC Arsenal	Offence		Daniel Welbeck	1990-11-26	25	26	11	1990	2
Premier League (England)	www.fussballdaten.de	2016-02-10	Manchester City	Goal	1	Joe Hart	1987-04-19	28	19	4	1987	1
Premier League (England)	www.fussballdaten.de	2016-02-10	Manchester City	Goal	13	Willy Caballero	1981-09-28	34	28	9	1981	2
Premier League (England)	www.fussballdaten.de	2016-02-10	Manchester City	Goal	29	Richard Wright	1977-11-05	38	5	11	1977	2
Premier League (England)	www.fussballdaten.de	2016-02-10	Manchester City	Defence	3	Bacari Sagna	1983-02-14	32	14	2	1983	1
Premier League (England)	www.fussballdaten.de	2016-02-10	Manchester City	Defence	11	Aleksandar Kolarov	1985-11-10	30	10	11	1985	2
Premier League (England)	www.fussballdaten.de	2016-02-10	Manchester City	Defence	30	Nicolas Otamendi	1988-02-12	27	12	2	1988	1
Premier League (England)	www.fussballdaten.de	2016-02-10	Manchester City	Defence	26	Martín Demichelis	1980-12-20	35	20	12	1980	2
Premier League (England)	www.fussballdaten.de	2016-02-10	Manchester City	Defence	20	Eliaquim Mangala	1991-02-13	24	13	2	1991	1
Premier League (England)	www.fussballdaten.de	2016-02-10	Manchester City	Defence	4	Vincent Kompany	1986-04-10	29	10	4	1986	1
Premier League (England)	www.fussballdaten.de	2016-02-10	Manchester City	Defence	22	Gaël Clichy	1985-07-26	30	26	7	1985	2
Premier League (England)	www.fussballdaten.de	2016-02-10	Manchester City	Defence	5	Pablo Zabaleta	1985-01-16	31	16	1	1985	1
Premier League (England)	www.fussballdaten.de	2016-02-10	Manchester City	Defence		Bersant Celina	1996-09-09	19	9	9	1996	2
Premier League (England)	www.fussballdaten.de	2016-02-10	Manchester City	Midfield	7	Raheem Sterling	1994-12-08	21	8	12	1994	2
Premier League (England)	www.fussballdaten.de	2016-02-10	Manchester City	Midfield	42	Yaya Touré	1983-05-13	32	13	5	1983	1
Premier League (England)	www.fussballdaten.de	2016-02-10	Manchester City	Midfield	15	Jesus Navas	1985-11-21	30	21	11	1985	2
Premier League (England)	www.fussballdaten.de	2016-02-10	Manchester City	Midfield	25	Fernandinho	1985-05-04	30	4	5	1985	1
Premier League (England)	www.fussballdaten.de	2016-02-10	Manchester City	Midfield	17	Kevin De Bruyne	1991-06-28	24	28	6	1991	1
Premier League (England)	www.fussballdaten.de	2016-02-10	Manchester City	Midfield	21	David Silva	1986-01-08	30	8	1	1986	1
Premier League (England)	www.fussballdaten.de	2016-02-10	Manchester City	Midfield	6	Fernando	1987-07-25	28	25	7	1987	2
Premier League (England)	www.fussballdaten.de	2016-02-10	Manchester City	Midfield	18	Fabian Delph	1989-11-21	26	21	11	1989	2
Premier League (England)	www.fussballdaten.de	2016-02-10	Manchester City	Midfield	8	Samir Nasri	1987-06-26	28	26	6	1987	1
Premier League (England)	www.fussballdaten.de	2016-02-10	Manchester City	Midfield	27	Patrick Roberts	1997-02-05	19	5	2	1997	1
Premier League (England)	www.fussballdaten.de	2016-02-10	Manchester City	Offence	10	Sergio Aguero	1988-06-02	27	2	6	1988	1
Premier League (England)	www.fussballdaten.de	2016-02-10	Manchester City	Offence	14	Wilfried Bony	1988-12-10	27	10	12	1988	2
Premier League (England)	www.fussballdaten.de	2016-02-10	Manchester City	Offence	72	Kelechi Iheanacho	1996-10-03	19	3	10	1996	2
Premier League (England)	www.fussballdaten.de	2016-02-10	Manchester United	Goal	1	David de Gea	1990-11-07	25	7	11	1990	2
Premier League (England)	www.fussballdaten.de	2016-02-10	Manchester United	Goal	20	Sergio Romero	1987-02-22	28	22	2	1987	1
Premier League (England)	www.fussballdaten.de	2016-02-10	Manchester United	Goal	50	Samuel Johnstone	1993-03-25	22	25	3	1993	1
Premier League (England)	www.fussballdaten.de	2016-02-10	Manchester United	Goal		Victor Valdés	1982-01-14	34	14	1	1982	1
Premier League (England)	www.fussballdaten.de	2016-02-10	Manchester United	Defence	12	Chris Smalling	1989-11-22	26	22	11	1989	2
Premier League (England)	www.fussballdaten.de	2016-02-10	Manchester United	Defence	36	Matteo Darmian	1989-12-02	26	2	12	1989	2
Premier League (England)	www.fussballdaten.de	2016-02-10	Manchester United	Defence	4	Phil Jones	1992-02-21	23	21	2	1992	1
Premier League (England)	www.fussballdaten.de	2016-02-10	Manchester United	Defence	33	Patrick McNair	1995-04-27	20	27	4	1995	1
Premier League (England)	www.fussballdaten.de	2016-02-10	Manchester United	Defence		Cameron Borthwick-Jackson	1997-02-02	19	2	2	1997	1
Premier League (England)	www.fussballdaten.de	2016-02-10	Manchester United	Defence	5	Marcos Rojo	1990-03-20	25	20	3	1990	1
Premier League (England)	www.fussballdaten.de	2016-02-10	Manchester United	Defence	23	Luke Shaw	1995-07-12	20	12	7	1995	2
Premier League (England)	www.fussballdaten.de	2016-02-10	Manchester United	Defence		Guillermo Varela	1993-03-24	22	24	3	1993	1
Premier League (England)	www.fussballdaten.de	2016-02-10	Manchester United	Midfield	17	Daley Blind	1990-03-09	25	9	3	1990	1
Premier League (England)	www.fussballdaten.de	2016-02-10	Manchester United	Midfield	16	Michael Carrick	1981-07-28	34	28	7	1981	2
Premier League (England)	www.fussballdaten.de	2016-02-10	Manchester United	Midfield	21	Ander Herrera	1989-08-14	26	14	8	1989	2
Premier League (England)	www.fussballdaten.de	2016-02-10	Manchester United	Midfield	28	Morgan Schneiderlin	1989-08-11	26	11	8	1989	2
Premier League (England)	www.fussballdaten.de	2016-02-10	Manchester United	Midfield	31	Bastian Schweinsteiger	1984-08-01	31	1	8	1984	2
Premier League (England)	www.fussballdaten.de	2016-02-10	Manchester United	Midfield	18	Ashley Young	1985-09-07	30	7	9	1985	2
Premier League (England)	www.fussballdaten.de	2016-02-10	Manchester United	Midfield	27	Marouane Fellaini	1987-11-22	28	22	11	1987	2
Premier League (England)	www.fussballdaten.de	2016-02-10	Manchester United	Midfield	35	Jesse Lingard	1992-12-15	23	15	12	1992	2
Premier League (England)	www.fussballdaten.de	2016-02-10	Manchester United	Midfield	25	Antonio Valencia	1985-08-04	30	4	8	1985	2
Premier League (England)	www.fussballdaten.de	2016-02-10	Manchester United	Midfield	44	Andreas Pereira	1996-01-01	20	1	1	1996	1
Premier League (England)	www.fussballdaten.de	2016-02-10	Manchester United	Midfield		Adnan Januzaj	1995-02-05	21	5	2	1995	1
Premier League (England)	www.fussballdaten.de	2016-02-10	Manchester United	Midfield		Nick Powell	1994-03-23	21	23	3	1994	1
Premier League (England)	www.fussballdaten.de	2016-02-10	Manchester United	Offence	8	Mata	1988-04-28	27	28	4	1988	1
Premier League (England)	www.fussballdaten.de	2016-02-10	Manchester United	Offence	10	Wayne Rooney	1985-10-24	30	24	10	1985	2
Premier League (England)	www.fussballdaten.de	2016-02-10	Manchester United	Offence	9	Anthony Martial	1995-12-05	20	5	12	1995	2
Premier League (England)	www.fussballdaten.de	2016-02-10	Manchester United	Offence	7	Memphis Depay	1994-02-13	21	13	2	1994	1
Premier League (England)	www.fussballdaten.de	2016-02-10	Manchester United	Offence	19	James Wilson	1995-12-01	20	1	12	1995	2
Premier League (England)	www.fussballdaten.de	2016-02-10	Manchester United	Offence		Javier Hernández	1988-06-01	27	1	6	1988	1
Premier League (England)	www.fussballdaten.de	2016-02-10	West Ham United	Goal	13	Adrian	1987-01-03	29	3	1	1987	1
Premier League (England)	www.fussballdaten.de	2016-02-10	West Ham United	Goal	1	Darren Randolph	1987-05-12	28	12	5	1987	1
Premier League (England)	www.fussballdaten.de	2016-02-10	West Ham United	Goal	34	Raphael Spiegel	1992-12-19	23	19	12	1992	2
Premier League (England)	www.fussballdaten.de	2016-02-10	West Ham United	Defence	3	Aaron Cresswell	1989-12-15	26	15	12	1989	2
Premier League (England)	www.fussballdaten.de	2016-02-10	West Ham United	Defence	5	James Tomkins	1989-03-29	26	29	3	1989	1
Premier League (England)	www.fussballdaten.de	2016-02-10	West Ham United	Defence	12	Carl Jenkinson	1992-02-08	24	8	2	1992	1
Premier League (England)	www.fussballdaten.de	2016-02-10	West Ham United	Defence	2	Winston Reid	1988-07-03	27	3	7	1988	2
Premier League (England)	www.fussballdaten.de	2016-02-10	West Ham United	Defence	19	James Collins	1983-08-23	32	23	8	1983	2
Premier League (England)	www.fussballdaten.de	2016-02-10	West Ham United	Defence	21	Angelo Ogbonna	1988-05-23	27	23	5	1988	1
Premier League (England)	www.fussballdaten.de	2016-02-10	West Ham United	Defence		Sam Byram	1993-09-16	22	16	9	1993	2
Premier League (England)	www.fussballdaten.de	2016-02-10	West Ham United	Defence	17	Joey O´Brien	1986-02-17	29	17	2	1986	1
Premier League (England)	www.fussballdaten.de	2016-02-10	West Ham United	Defence	33	Stephen Hendrie	1995-01-08	21	8	1	1995	1
Premier League (England)	www.fussballdaten.de	2016-02-10	West Ham United	Midfield	6	Mark Noble	1987-05-08	28	8	5	1987	1
Premier League (England)	www.fussballdaten.de	2016-02-10	West Ham United	Midfield	8	Cheikhou Kouyaté	1989-12-21	26	21	12	1989	2
Premier League (England)	www.fussballdaten.de	2016-02-10	West Ham United	Midfield	27	Dimitri Payet	1987-03-29	28	29	3	1987	1
Premier League (England)	www.fussballdaten.de	2016-02-10	West Ham United	Midfield	14	Pedro Obiang	1992-03-27	23	27	3	1992	1
Premier League (England)	www.fussballdaten.de	2016-02-10	West Ham United	Midfield	20	Victor Moses	1990-12-12	25	12	12	1990	2
Premier League (England)	www.fussballdaten.de	2016-02-10	West Ham United	Midfield	28	Manuel Lanzini	1993-02-15	22	15	2	1993	1
Premier League (England)	www.fussballdaten.de	2016-02-10	West Ham United	Midfield	30	Michail Antonio	1990-03-28	25	28	3	1990	1
Premier League (England)	www.fussballdaten.de	2016-02-10	West Ham United	Midfield	4	Alex Song	1987-09-09	28	9	9	1987	2
Premier League (England)	www.fussballdaten.de	2016-02-10	West Ham United	Midfield		Reece Oxford	1998-12-16	17	16	12	1998	2
Premier League (England)	www.fussballdaten.de	2016-02-10	West Ham United	Midfield		Matthew Jarvis	1986-05-22	29	22	5	1986	1
Premier League (England)	www.fussballdaten.de	2016-02-10	West Ham United	Midfield		Kevin Nolan	1982-06-24	33	24	6	1982	1
Premier League (England)	www.fussballdaten.de	2016-02-10	West Ham United	Midfield		Josh Cullen	1996-04-07	19	7	4	1996	1
Premier League (England)	www.fussballdaten.de	2016-02-10	West Ham United	Midfield	42	Martin Samuelsen	1997-04-17	18	17	4	1997	1
Premier League (England)	www.fussballdaten.de	2016-02-10	West Ham United	Offence	10	Mauro Zarate	1987-03-18	28	18	3	1987	1
Premier League (England)	www.fussballdaten.de	2016-02-10	West Ham United	Offence	9	Andrew Carroll	1989-01-06	27	6	1	1989	1
Premier League (England)	www.fussballdaten.de	2016-02-10	West Ham United	Offence	26	Nikica Jelavic	1985-08-27	30	27	8	1985	2
Premier League (England)	www.fussballdaten.de	2016-02-10	West Ham United	Offence	11	Enner Valencia	1989-11-04	26	4	11	1989	2
Premier League (England)	www.fussballdaten.de	2016-02-10	West Ham United	Offence	15	Diafra Sakho	1989-12-24	26	24	12	1989	2
Premier League (England)	www.fussballdaten.de	2016-02-10	West Ham United	Offence		Modibo Maiga	1987-09-03	28	3	9	1987	2
Premier League (England)	www.fussballdaten.de	2016-02-10	West Ham United	Offence		Emmanuel Emenike	1987-05-10	28	10	5	1987	1
Premier League (England)	www.fussballdaten.de	2016-02-10	West Ham United	Offence	36	Elliot Lee	1994-12-16	21	16	12	1994	2
Premier League (England)	www.fussballdaten.de	2016-02-10	FC Southampton	Goal	22	Maarten Stekelenburg	1982-09-22	33	22	9	1982	2
Premier League (England)	www.fussballdaten.de	2016-02-10	FC Southampton	Goal	44	Fraser Forster	1988-03-17	27	17	3	1988	1
Premier League (England)	www.fussballdaten.de	2016-02-10	FC Southampton	Goal	25	Paulo Dino Gazzaniga	1990-01-02	26	2	1	1990	1
Premier League (England)	www.fussballdaten.de	2016-02-10	FC Southampton	Goal	1	Kelvin Davis	1976-09-29	39	29	9	1976	2
Premier League (England)	www.fussballdaten.de	2016-02-10	FC Southampton	Defence	6	José Fonte	1983-12-22	32	22	12	1983	2
Premier League (England)	www.fussballdaten.de	2016-02-10	FC Southampton	Defence	17	Virgil van Dijk	1991-07-08	24	8	7	1991	2
Premier League (England)	www.fussballdaten.de	2016-02-10	FC Southampton	Defence	2	Cedric	1991-08-31	24	31	8	1991	2
Premier League (England)	www.fussballdaten.de	2016-02-10	FC Southampton	Defence	21	Ryan Bertrand	1989-08-05	26	5	8	1989	2
Premier League (England)	www.fussballdaten.de	2016-02-10	FC Southampton	Defence	3	Maya Yoshida	1988-08-24	27	24	8	1988	2
Premier League (England)	www.fussballdaten.de	2016-02-10	FC Southampton	Defence	33	Matt Targett	1995-09-18	20	18	9	1995	2
Premier League (England)	www.fussballdaten.de	2016-02-10	FC Southampton	Defence	15	Cuco Martina	1989-09-25	26	25	9	1989	2
Premier League (England)	www.fussballdaten.de	2016-02-10	FC Southampton	Defence	26	Steven Caulker	1991-12-29	24	29	12	1991	2
Premier League (England)	www.fussballdaten.de	2016-02-10	FC Southampton	Defence	5	Florin Gardos	1988-10-29	27	29	10	1988	2
Premier League (England)	www.fussballdaten.de	2016-02-10	FC Southampton	Midfield	8	Steven Davis	1985-01-01	31	1	1	1985	1
Premier League (England)	www.fussballdaten.de	2016-02-10	FC Southampton	Midfield	12	Victor Wanyama	1991-06-25	24	25	6	1991	1
Premier League (England)	www.fussballdaten.de	2016-02-10	FC Southampton	Midfield	16	James Ward-Prowse	1994-11-01	21	1	11	1994	2
Premier League (England)	www.fussballdaten.de	2016-02-10	FC Southampton	Midfield	14	Oriol Romeu	1991-09-24	24	24	9	1991	2
Premier League (England)	www.fussballdaten.de	2016-02-10	FC Southampton	Midfield	4	Jordy Clasie	1991-06-27	24	27	6	1991	1
Premier League (England)	www.fussballdaten.de	2016-02-10	FC Southampton	Midfield	23	Gaston Ramirez	1990-12-02	25	2	12	1990	2
Premier League (England)	www.fussballdaten.de	2016-02-10	FC Southampton	Midfield	18	Harrison Reed	1995-01-27	21	27	1	1995	1
Premier League (England)	www.fussballdaten.de	2016-02-10	FC Southampton	Midfield	27	Lloyd Isgrove	1993-01-12	23	12	1	1993	1
Premier League (England)	www.fussballdaten.de	2016-02-10	FC Southampton	Offence	10	Sadio Mané	1992-04-10	23	10	4	1992	1
Premier League (England)	www.fussballdaten.de	2016-02-10	FC Southampton	Offence	11	Dusan Tadic	1988-11-20	27	20	11	1988	2
Premier League (England)	www.fussballdaten.de	2016-02-10	FC Southampton	Offence	19	Graziano Pelle	1985-07-15	30	15	7	1985	2
Premier League (England)	www.fussballdaten.de	2016-02-10	FC Southampton	Offence	7	Shane Long	1987-01-22	29	22	1	1987	1
Premier League (England)	www.fussballdaten.de	2016-02-10	FC Southampton	Offence	20	Juanmi	1993-05-20	22	20	5	1993	1
Premier League (England)	www.fussballdaten.de	2016-02-10	FC Southampton	Offence	9	Jay Rodriguez	1989-07-29	26	29	7	1989	2
Premier League (England)	www.fussballdaten.de	2016-02-10	FC Southampton	Offence		Charlie Austin	1989-07-05	26	5	7	1989	2
Premier League (England)	www.fussballdaten.de	2016-02-10	FC Everton	Goal		Tim Howard	1979-03-06	36	6	3	1979	1
Premier League (England)	www.fussballdaten.de	2016-02-10	FC Everton	Goal		Joel	1990-06-17	25	17	6	1990	1
Premier League (England)	www.fussballdaten.de	2016-02-10	FC Everton	Goal		Jindrich Stanek	1996-04-27	19	27	4	1996	1
Premier League (England)	www.fussballdaten.de	2016-02-10	FC Everton	Defence		John Stones	1994-05-28	21	28	5	1994	1
Premier League (England)	www.fussballdaten.de	2016-02-10	FC Everton	Defence		Seamus Coleman	1988-08-11	27	11	8	1988	2
Premier League (England)	www.fussballdaten.de	2016-02-10	FC Everton	Defence		Ramiro Funes Mori	1991-03-05	24	5	3	1991	1
Premier League (England)	www.fussballdaten.de	2016-02-10	FC Everton	Defence		Brendan Galloway	1996-03-17	19	17	3	1996	1
Premier League (England)	www.fussballdaten.de	2016-02-10	FC Everton	Defence		Phil Jagielka	1982-08-17	33	17	8	1982	2
Premier League (England)	www.fussballdaten.de	2016-02-10	FC Everton	Defence		Leighton Baines	1984-12-11	31	11	12	1984	2
Premier League (England)	www.fussballdaten.de	2016-02-10	FC Everton	Defence		Tyias Browning	1994-05-27	21	27	5	1994	1
Premier League (England)	www.fussballdaten.de	2016-02-10	FC Everton	Defence		Tony Hibbert	1981-02-20	34	20	2	1981	1
Premier League (England)	www.fussballdaten.de	2016-02-10	FC Everton	Midfield		Ross Barkley	1993-12-05	22	5	12	1993	2
Premier League (England)	www.fussballdaten.de	2016-02-10	FC Everton	Midfield		Gareth Barry	1981-02-23	34	23	2	1981	1
Premier League (England)	www.fussballdaten.de	2016-02-10	FC Everton	Midfield		Gerard Deulofeu	1994-03-13	21	13	3	1994	1
Premier League (England)	www.fussballdaten.de	2016-02-10	FC Everton	Midfield		James McCarthy	1990-11-12	25	12	11	1990	2
Premier League (England)	www.fussballdaten.de	2016-02-10	FC Everton	Midfield		Tom Cleverley	1989-08-12	26	12	8	1989	2
Premier League (England)	www.fussballdaten.de	2016-02-10	FC Everton	Midfield		Aaron Lennon	1987-04-16	28	16	4	1987	1
Premier League (England)	www.fussballdaten.de	2016-02-10	FC Everton	Midfield		Steven Naismith	1986-09-14	29	14	9	1986	2
Premier League (England)	www.fussballdaten.de	2016-02-10	FC Everton	Midfield		Bryan Oviedo	1990-02-18	25	18	2	1990	1
Premier League (England)	www.fussballdaten.de	2016-02-10	FC Everton	Midfield		Muhamed Besic	1992-09-10	23	10	9	1992	2
Premier League (England)	www.fussballdaten.de	2016-02-10	FC Everton	Midfield		Leon Osman	1981-05-17	34	17	5	1981	1
Premier League (England)	www.fussballdaten.de	2016-02-10	FC Everton	Midfield		Darron Gibson	1987-10-25	28	25	10	1987	2
Premier League (England)	www.fussballdaten.de	2016-02-10	FC Everton	Midfield		Steven Pienaar	1982-03-17	33	17	3	1982	1
Premier League (England)	www.fussballdaten.de	2016-02-10	FC Everton	Offence		Romelo Lukaku	1993-05-13	22	13	5	1993	1
Premier League (England)	www.fussballdaten.de	2016-02-10	FC Everton	Offence		Arouna Koné	1983-11-11	32	11	11	1983	2
Premier League (England)	www.fussballdaten.de	2016-02-10	FC Everton	Offence		Kevin Mirallas	1987-10-05	28	5	10	1987	2
Premier League (England)	www.fussballdaten.de	2016-02-10	FC Everton	Offence		Aiden McGeady	1986-04-04	29	4	4	1986	1
Premier League (England)	www.fussballdaten.de	2016-02-10	FC Everton	Offence		Leandro Rodriguez	1992-11-19	23	19	11	1992	2
Premier League (England)	www.fussballdaten.de	2016-02-10	FC Everton	Offence		Sam Byrne	1995-07-23	20	23	7	1995	2
Premier League (England)	www.fussballdaten.de	2016-02-10	FC Liverpool	Goal		Simon Mignolet	1988-08-06	27	6	8	1988	2
Premier League (England)	www.fussballdaten.de	2016-02-10	FC Liverpool	Goal		Adam Bogdan	1987-09-27	28	27	9	1987	2
Premier League (England)	www.fussballdaten.de	2016-02-10	FC Liverpool	Defence		Nathaniel Clyne	1991-04-05	24	5	4	1991	1
Premier League (England)	www.fussballdaten.de	2016-02-10	FC Liverpool	Defence		Alberto Moreno	1992-07-05	23	5	7	1992	2
Premier League (England)	www.fussballdaten.de	2016-02-10	FC Liverpool	Defence		Martin Skrtel	1984-12-15	31	15	12	1984	2
Premier League (England)	www.fussballdaten.de	2016-02-10	FC Liverpool	Defence		Mamadou Sakho	1990-02-13	25	13	2	1990	1
Premier League (England)	www.fussballdaten.de	2016-02-10	FC Liverpool	Defence		Dejan Lovren	1989-07-05	26	5	7	1989	2
Premier League (England)	www.fussballdaten.de	2016-02-10	FC Liverpool	Defence		Kolo Touré	1981-03-19	34	19	3	1981	1
Premier League (England)	www.fussballdaten.de	2016-02-10	FC Liverpool	Defence		Joe Gomez	1997-05-23	18	23	5	1997	1
Premier League (England)	www.fussballdaten.de	2016-02-10	FC Liverpool	Defence		Steven Caulker	1991-12-29	24	29	12	1991	2
Premier League (England)	www.fussballdaten.de	2016-02-10	FC Liverpool	Defence		Bradley Smith	1994-04-09	21	9	4	1994	1
Premier League (England)	www.fussballdaten.de	2016-02-10	FC Liverpool	Defence		José Enrique	1986-01-23	30	23	1	1986	1
Premier League (England)	www.fussballdaten.de	2016-02-10	FC Liverpool	Defence		John Flanagan	1993-01-01	23	1	1	1993	1
Premier League (England)	www.fussballdaten.de	2016-02-10	FC Liverpool	Midfield		Emre Can	1994-01-12	22	12	1	1994	1
Premier League (England)	www.fussballdaten.de	2016-02-10	FC Liverpool	Midfield		Roberto Firmino	1991-10-02	24	2	10	1991	2
Premier League (England)	www.fussballdaten.de	2016-02-10	FC Liverpool	Midfield		Adam Lallana	1988-05-10	27	10	5	1988	1
Premier League (England)	www.fussballdaten.de	2016-02-10	FC Liverpool	Midfield		Jordan Ibe	1995-12-08	20	8	12	1995	2
Premier League (England)	www.fussballdaten.de	2016-02-10	FC Liverpool	Midfield		James Milner	1986-01-04	30	4	1	1986	1
Premier League (England)	www.fussballdaten.de	2016-02-10	FC Liverpool	Midfield		Lucas	1987-01-09	29	9	1	1987	1
Premier League (England)	www.fussballdaten.de	2016-02-10	FC Liverpool	Midfield		Philippe Coutinho	1992-06-12	23	12	6	1992	1
Premier League (England)	www.fussballdaten.de	2016-02-10	FC Liverpool	Midfield		Jordan Henderson	1990-06-17	25	17	6	1990	1
Premier League (England)	www.fussballdaten.de	2016-02-10	FC Liverpool	Midfield		Joe Allen	1990-03-14	25	14	3	1990	1
Premier League (England)	www.fussballdaten.de	2016-02-10	FC Liverpool	Midfield		Jordan Rossiter	1997-03-24	18	24	3	1997	1
Premier League (England)	www.fussballdaten.de	2016-02-10	FC Liverpool	Midfield		Joao Carlos Teixeira	1993-01-18	23	18	1	1993	1
Premier League (England)	www.fussballdaten.de	2016-02-10	FC Liverpool	Midfield		Cameron Brannagan	1996-05-09	19	9	5	1996	1
Premier League (England)	www.fussballdaten.de	2016-02-10	FC Liverpool	Midfield		Pedro Chirivella	1997-05-23	18	23	5	1997	1
Premier League (England)	www.fussballdaten.de	2016-02-10	FC Liverpool	Offence		Christian Benteke	1990-12-03	25	3	12	1990	2
Premier League (England)	www.fussballdaten.de	2016-02-10	FC Liverpool	Offence		Divock Origi	1995-04-18	20	18	4	1995	1
Premier League (England)	www.fussballdaten.de	2016-02-10	FC Liverpool	Offence		Daniel Sturridge	1989-09-01	26	1	9	1989	2
Premier League (England)	www.fussballdaten.de	2016-02-10	FC Liverpool	Offence		Danny Ings	1992-07-23	23	23	7	1992	2
Premier League (England)	www.fussballdaten.de	2016-02-10	FC Watford	Goal	1	Heurelho Gomes	1981-02-15	34	15	2	1981	1
Premier League (England)	www.fussballdaten.de	2016-02-10	FC Watford	Goal	34	Giedrius Arlauskis	1987-12-01	28	1	12	1987	2
Premier League (England)	www.fussballdaten.de	2016-02-10	FC Watford	Goal	13	Rene Gilmartin	1987-05-31	28	31	5	1987	1
Premier League (England)	www.fussballdaten.de	2016-02-10	FC Watford	Defence	2	Allan Nyom	1988-05-10	27	10	5	1988	1
Premier League (England)	www.fussballdaten.de	2016-02-10	FC Watford	Defence	15	Craig Cathcart	1989-02-06	27	6	2	1989	1
Premier League (England)	www.fussballdaten.de	2016-02-10	FC Watford	Defence	3	Miguel Britos	1985-07-17	30	17	7	1985	2
Premier League (England)	www.fussballdaten.de	2016-02-10	FC Watford	Defence	5	Sebastian Prödl	1987-06-21	28	21	6	1987	1
Premier League (England)	www.fussballdaten.de	2016-02-10	FC Watford	Defence	14	Juan Carlos Paredes	1987-07-08	28	8	7	1987	2
Premier League (England)	www.fussballdaten.de	2016-02-10	FC Watford	Defence	25	José Holebas	1984-06-27	31	27	6	1984	1
Premier League (England)	www.fussballdaten.de	2016-02-10	FC Watford	Defence	6	Joel Ekstrand	1989-02-04	27	4	2	1989	1
Premier League (England)	www.fussballdaten.de	2016-02-10	FC Watford	Defence	12	Lloyd Doyley	1982-12-01	33	1	12	1982	2
Premier League (England)	www.fussballdaten.de	2016-02-10	FC Watford	Defence	27	Essaid Belkalem	1989-01-01	27	1	1	1989	1
Premier League (England)	www.fussballdaten.de	2016-02-10	FC Watford	Defence	31	Tom Hoban	1994-01-24	22	24	1	1994	1
Premier League (England)	www.fussballdaten.de	2016-02-10	FC Watford	Midfield	29	Etienne Capoue	1988-07-11	27	11	7	1988	2
Premier League (England)	www.fussballdaten.de	2016-02-10	FC Watford	Midfield	23	Ben Watson	1985-07-09	30	9	7	1985	2
Premier League (England)	www.fussballdaten.de	2016-02-10	FC Watford	Midfield	22	Almen Abdi	1986-10-21	29	21	10	1986	2
Premier League (England)	www.fussballdaten.de	2016-02-10	FC Watford	Midfield	21	Ikechi Anya	1988-01-31	28	31	1	1988	1
Premier League (England)	www.fussballdaten.de	2016-02-10	FC Watford	Midfield	7	Jurado	1986-06-29	29	29	6	1986	1
Premier League (England)	www.fussballdaten.de	2016-02-10	FC Watford	Midfield	16	Nathan Aké	1995-02-18	20	18	2	1995	1
Premier League (England)	www.fussballdaten.de	2016-02-10	FC Watford	Midfield	8	Valon Behrami	1985-04-19	30	19	4	1985	1
Premier League (England)	www.fussballdaten.de	2016-02-10	FC Watford	Midfield	17	Adlene Guedioura	1985-11-12	30	12	11	1985	2
Premier League (England)	www.fussballdaten.de	2016-02-10	FC Watford	Midfield	20	Steven Berghuis	1991-12-19	24	19	12	1991	2
Premier League (England)	www.fussballdaten.de	2016-02-10	FC Watford	Midfield		Miguel Layun	1988-06-25	27	25	6	1988	1
Premier League (England)	www.fussballdaten.de	2016-02-10	FC Watford	Midfield		Mario Suarez	1987-02-24	28	24	2	1987	1
Premier League (England)	www.fussballdaten.de	2016-02-10	FC Watford	Midfield	33	Lloyd Dyer	1982-09-13	33	13	9	1982	2
Premier League (England)	www.fussballdaten.de	2016-02-10	FC Watford	Midfield	35	Josh Doherty	1996-03-15	19	15	3	1996	1
Premier League (England)	www.fussballdaten.de	2016-02-10	FC Watford	Midfield	40	George Byers	1996-05-29	19	29	5	1996	1
Premier League (England)	www.fussballdaten.de	2016-02-10	FC Watford	Offence	9	Troy Deeney	1988-06-29	27	29	6	1988	1
Premier League (England)	www.fussballdaten.de	2016-02-10	FC Watford	Offence	24	Odion Jude Ighalo	1989-06-16	26	16	6	1989	1
Premier League (England)	www.fussballdaten.de	2016-02-10	FC Watford	Offence	19	Segundo Victor Ibarbo	1990-05-19	25	19	5	1990	1
Premier League (England)	www.fussballdaten.de	2016-02-10	FC Watford	Offence	32	Alessandro Diamanti	1983-05-02	32	2	5	1983	1
Premier League (England)	www.fussballdaten.de	2016-02-10	FC Watford	Offence	10	Obbi Oularé	1996-01-08	20	8	1	1996	1
Premier League (England)	www.fussballdaten.de	2016-02-10	FC Watford	Offence		Nordin Amrabat	1987-03-31	28	31	3	1987	1
Premier League (England)	www.fussballdaten.de	2016-02-10	FC Watford	Offence	26	Bernard Mensah	1994-12-29	21	29	12	1994	2
Premier League (England)	www.fussballdaten.de	2016-02-10	Stoke City	Goal	1	Jack Butland	1993-03-10	22	10	3	1993	1
Premier League (England)	www.fussballdaten.de	2016-02-10	Stoke City	Goal	24	Shay Given	1976-04-20	39	20	4	1976	1
Premier League (England)	www.fussballdaten.de	2016-02-10	Stoke City	Goal	29	Jakob Haugaard	1992-05-01	23	1	5	1992	1
Premier League (England)	www.fussballdaten.de	2016-02-10	Stoke City	Defence	3	Erik Pieters	1988-08-07	27	7	8	1988	2
Premier League (England)	www.fussballdaten.de	2016-02-10	Stoke City	Defence	8	Glen Johnson	1984-08-23	31	23	8	1984	2
Premier League (England)	www.fussballdaten.de	2016-02-10	Stoke City	Defence	26	Philipp Wollscheid	1989-03-06	26	6	3	1989	1
Premier League (England)	www.fussballdaten.de	2016-02-10	Stoke City	Defence	20	Geoff Cameron	1985-07-11	30	11	7	1985	2
Premier League (England)	www.fussballdaten.de	2016-02-10	Stoke City	Defence	17	Ryan Shawcross	1987-10-04	28	4	10	1987	2
Premier League (England)	www.fussballdaten.de	2016-02-10	Stoke City	Defence	5	Marc Muniesa	1992-03-27	23	27	3	1992	1
Premier League (England)	www.fussballdaten.de	2016-02-10	Stoke City	Defence	12	Marc Wilson	1987-08-17	28	17	8	1987	2
Premier League (England)	www.fussballdaten.de	2016-02-10	Stoke City	Defence	2	Phillip Bardsley	1985-06-28	30	28	6	1985	1
Premier League (England)	www.fussballdaten.de	2016-02-10	Stoke City	Midfield	6	Glenn Whelan	1984-01-13	32	13	1	1984	1
Premier League (England)	www.fussballdaten.de	2016-02-10	Stoke City	Midfield	14	Ibrahim Afellay	1986-04-02	29	2	4	1986	1
Premier League (England)	www.fussballdaten.de	2016-02-10	Stoke City	Midfield	27	Bojan	1990-08-28	25	28	8	1990	2
Premier League (England)	www.fussballdaten.de	2016-02-10	Stoke City	Midfield	22	Xherdan Shaqiri	1991-10-10	24	10	10	1991	2
Premier League (England)	www.fussballdaten.de	2016-02-10	Stoke City	Midfield	15	Marco van Ginkel	1992-12-01	23	1	12	1992	2
Premier League (England)	www.fussballdaten.de	2016-02-10	Stoke City	Midfield	16	Charlie Adam	1985-12-10	30	10	12	1985	2
Premier League (England)	www.fussballdaten.de	2016-02-10	Stoke City	Midfield	7	Stephen Ireland	1986-08-22	29	22	8	1986	2
Premier League (England)	www.fussballdaten.de	2016-02-10	Stoke City	Midfield	21	Steven Sidwell	1982-12-14	33	14	12	1982	2
Premier League (England)	www.fussballdaten.de	2016-02-10	Stoke City	Midfield		Gianelli Imbula	1992-09-12	23	12	9	1992	2
Premier League (England)	www.fussballdaten.de	2016-02-10	Stoke City	Midfield	30	Moha EL Ouriachi	1996-01-13	20	13	1	1996	1
Premier League (England)	www.fussballdaten.de	2016-02-10	Stoke City	Offence	10	Marko Arnautovic	1989-04-19	26	19	4	1989	1
Premier League (England)	www.fussballdaten.de	2016-02-10	Stoke City	Offence	19	Jonathan Walters	1983-09-20	32	20	9	1983	2
Premier League (England)	www.fussballdaten.de	2016-02-10	Stoke City	Offence	18	Mame Diouf	1987-12-16	28	16	12	1987	2
Premier League (England)	www.fussballdaten.de	2016-02-10	Stoke City	Offence	11	Joselu	1990-03-27	25	27	3	1990	1
Premier League (England)	www.fussballdaten.de	2016-02-10	Stoke City	Offence	25	Peter Crouch	1981-01-30	35	30	1	1981	1
Premier League (England)	www.fussballdaten.de	2016-02-10	Stoke City	Offence	9	Peter Odemwingie	1981-07-15	34	15	7	1981	2
Premier League (England)	www.fussballdaten.de	2016-02-10	Crystal Palace	Goal	13	Wayne Hennessey	1987-01-24	29	24	1	1987	1
Premier League (England)	www.fussballdaten.de	2016-02-10	Crystal Palace	Goal	12	Alex McCarthy	1989-12-03	26	3	12	1989	2
Premier League (England)	www.fussballdaten.de	2016-02-10	Crystal Palace	Goal	1	Julian Speroni	1979-05-18	36	18	5	1979	1
Premier League (England)	www.fussballdaten.de	2016-02-10	Crystal Palace	Defence	6	Scott Dann	1987-02-14	28	14	2	1987	1
Premier League (England)	www.fussballdaten.de	2016-02-10	Crystal Palace	Defence	23	Pape Souaré	1990-06-06	25	6	6	1990	1
Premier League (England)	www.fussballdaten.de	2016-02-10	Crystal Palace	Defence	27	Damien Delaney	1981-07-20	34	20	7	1981	2
Premier League (England)	www.fussballdaten.de	2016-02-10	Crystal Palace	Defence	2	Joel Ward	1989-10-29	26	29	10	1989	2
Premier League (England)	www.fussballdaten.de	2016-02-10	Crystal Palace	Defence	34	Martin Kelly	1990-04-27	25	27	4	1990	1
Premier League (England)	www.fussballdaten.de	2016-02-10	Crystal Palace	Defence	4	Brede Hangeland	1981-06-20	34	20	6	1981	1
Premier League (England)	www.fussballdaten.de	2016-02-10	Crystal Palace	Defence	3	Adrian Mariappa	1986-10-03	29	3	10	1986	2
Premier League (England)	www.fussballdaten.de	2016-02-10	Crystal Palace	Defence	5	Patrick McCarthy	1983-05-31	32	31	5	1983	1
Premier League (England)	www.fussballdaten.de	2016-02-10	Crystal Palace	Defence	19	Ezekiel Fryers	1992-09-09	23	9	9	1992	2
Premier League (England)	www.fussballdaten.de	2016-02-10	Crystal Palace	Midfield	11	Wilfried Zaha	1992-11-10	23	10	11	1992	2
Premier League (England)	www.fussballdaten.de	2016-02-10	Crystal Palace	Midfield	18	James McArthur	1987-10-07	28	7	10	1987	2
Premier League (England)	www.fussballdaten.de	2016-02-10	Crystal Palace	Midfield	42	Jason Puncheon	1986-06-26	29	26	6	1986	1
Premier League (England)	www.fussballdaten.de	2016-02-10	Crystal Palace	Midfield	7	Yohan Cabaye	1986-01-14	30	14	1	1986	1
Premier League (England)	www.fussballdaten.de	2016-02-10	Crystal Palace	Midfield	10	Yala Bolasie	1989-05-24	26	24	5	1989	1
Premier League (England)	www.fussballdaten.de	2016-02-10	Crystal Palace	Midfield	15	Michael Jedinak	1984-08-03	31	3	8	1984	2
Premier League (England)	www.fussballdaten.de	2016-02-10	Crystal Palace	Midfield	22	Jordon Mutch	1991-12-02	24	2	12	1991	2
Premier League (England)	www.fussballdaten.de	2016-02-10	Crystal Palace	Midfield	28	Joe Ledley	1987-01-23	29	23	1	1987	1
Premier League (England)	www.fussballdaten.de	2016-02-10	Crystal Palace	Midfield	14	Chung Yong Lee	1988-07-02	27	2	7	1988	2
Premier League (England)	www.fussballdaten.de	2016-02-10	Crystal Palace	Midfield	26	Bakary Sako	1988-04-26	27	26	4	1988	1
Premier League (England)	www.fussballdaten.de	2016-02-10	Crystal Palace	Midfield		Jonathan Williams	1993-10-09	22	9	10	1993	2
Premier League (England)	www.fussballdaten.de	2016-02-10	Crystal Palace	Midfield		Hiram Boateng	1996-01-08	20	8	1	1996	1
Premier League (England)	www.fussballdaten.de	2016-02-10	Crystal Palace	Offence	21	Conner Wickham	1993-03-31	22	31	3	1993	1
Premier League (England)	www.fussballdaten.de	2016-02-10	Crystal Palace	Offence	29	Marouane Chamakh	1984-01-10	32	10	1	1984	1
Premier League (England)	www.fussballdaten.de	2016-02-10	Crystal Palace	Offence	9	Frazier Campbell	1987-09-13	28	13	9	1987	2
Premier League (England)	www.fussballdaten.de	2016-02-10	Crystal Palace	Offence	16	Dwight Gayle	1990-10-20	25	20	10	1990	2
Premier League (England)	www.fussballdaten.de	2016-02-10	Crystal Palace	Offence	8	Patrick Bamford	1993-09-05	22	5	9	1993	2
Premier League (England)	www.fussballdaten.de	2016-02-10	Crystal Palace	Offence		Glenn Murray	1983-09-25	32	25	9	1983	2
Premier League (England)	www.fussballdaten.de	2016-02-10	Crystal Palace	Offence		Emmanuel Adebayor	1984-02-26	31	26	2	1984	1
Premier League (England)	www.fussballdaten.de	2016-02-10	FC Chelsea	Goal		Thibault Courtois	1992-05-11	23	11	5	1992	1
Premier League (England)	www.fussballdaten.de	2016-02-10	FC Chelsea	Goal		Asmir Begovic	1987-06-20	28	20	6	1987	1
Premier League (England)	www.fussballdaten.de	2016-02-10	FC Chelsea	Goal		Marco Amelia	1982-04-02	33	2	4	1982	1
Premier League (England)	www.fussballdaten.de	2016-02-10	FC Chelsea	Goal		Jamal Blackman	1993-10-27	22	27	10	1993	2
Premier League (England)	www.fussballdaten.de	2016-02-10	FC Chelsea	Defence		Cesar Azpilicueta	1989-08-28	26	28	8	1989	2
Premier League (England)	www.fussballdaten.de	2016-02-10	FC Chelsea	Defence		Kurt Zouma	1994-10-27	21	27	10	1994	2
Premier League (England)	www.fussballdaten.de	2016-02-10	FC Chelsea	Defence		Branislav Ivanovic	1984-02-22	31	22	2	1984	1
Premier League (England)	www.fussballdaten.de	2016-02-10	FC Chelsea	Defence		John Terry	1980-12-07	35	7	12	1980	2
Premier League (England)	www.fussballdaten.de	2016-02-10	FC Chelsea	Defence		Gary Cahill	1985-12-19	30	19	12	1985	2
Premier League (England)	www.fussballdaten.de	2016-02-10	FC Chelsea	Defence		Abdul Rahman Baba	1994-07-02	21	2	7	1994	2
Premier League (England)	www.fussballdaten.de	2016-02-10	FC Chelsea	Defence		Papy Mison Djilobodji	1988-12-01	27	1	12	1988	2
Premier League (England)	www.fussballdaten.de	2016-02-10	FC Chelsea	Midfield		Willian	1988-08-09	27	9	8	1988	2
Premier League (England)	www.fussballdaten.de	2016-02-10	FC Chelsea	Midfield		Nemanja Matic	1988-08-01	27	1	8	1988	2
Premier League (England)	www.fussballdaten.de	2016-02-10	FC Chelsea	Midfield		Francesc Fabregas	1987-05-04	28	4	5	1987	1
Premier League (England)	www.fussballdaten.de	2016-02-10	FC Chelsea	Midfield		Eden Hazard	1991-01-07	25	7	1	1991	1
Premier League (England)	www.fussballdaten.de	2016-02-10	FC Chelsea	Midfield		Oscar	1991-09-09	24	9	9	1991	2
Premier League (England)	www.fussballdaten.de	2016-02-10	FC Chelsea	Midfield		John Obi Mikel	1987-04-22	28	22	4	1987	1
Premier League (England)	www.fussballdaten.de	2016-02-10	FC Chelsea	Midfield		Ramires	1987-03-24	28	24	3	1987	1
Premier League (England)	www.fussballdaten.de	2016-02-10	FC Chelsea	Midfield		Kenedy	1996-02-08	20	8	2	1996	1
Premier League (England)	www.fussballdaten.de	2016-02-10	FC Chelsea	Midfield		Rubin Loftus-Cheek	1996-01-23	20	23	1	1996	1
Premier League (England)	www.fussballdaten.de	2016-02-10	FC Chelsea	Midfield		Bertrand Traore	1995-09-06	20	6	9	1995	2
Premier League (England)	www.fussballdaten.de	2016-02-10	FC Chelsea	Midfield		Juan Cuadrado	1988-05-26	27	26	5	1988	1
Premier League (England)	www.fussballdaten.de	2016-02-10	FC Chelsea	Offence		Diego Costa	1988-10-07	27	7	10	1988	2
Premier League (England)	www.fussballdaten.de	2016-02-10	FC Chelsea	Offence		Pedro	1987-07-28	28	28	7	1987	2
Premier League (England)	www.fussballdaten.de	2016-02-10	FC Chelsea	Offence		Loic Remy	1987-01-02	29	2	1	1987	1
Premier League (England)	www.fussballdaten.de	2016-02-10	FC Chelsea	Offence		Radamel Falcao	1986-02-10	30	10	2	1986	1
Premier League (England)	www.fussballdaten.de	2016-02-10	West Bromwich Albion	Goal	13	Boaz Myhill	1982-11-09	33	9	11	1982	2
Premier League (England)	www.fussballdaten.de	2016-02-10	West Bromwich Albion	Goal	1	Ben Foster	1983-04-03	32	3	4	1983	1
Premier League (England)	www.fussballdaten.de	2016-02-10	West Bromwich Albion	Goal	21	Anders Lindegaard	1984-04-13	31	13	4	1984	1
Premier League (England)	www.fussballdaten.de	2016-02-10	West Bromwich Albion	Goal	38	Jack Rose	1994-11-30	21	30	11	1994	2
Premier League (England)	www.fussballdaten.de	2016-02-10	West Bromwich Albion	Defence	25	Craig Dawson	1990-05-06	25	6	5	1990	1
Premier League (England)	www.fussballdaten.de	2016-02-10	West Bromwich Albion	Defence	23	Gareth McAuley	1979-12-05	36	5	12	1979	2
Premier League (England)	www.fussballdaten.de	2016-02-10	West Bromwich Albion	Defence	6	Jonathan Evans	1988-01-02	28	2	1	1988	1
Premier League (England)	www.fussballdaten.de	2016-02-10	West Bromwich Albion	Defence	11	Chris Brunt	1984-12-14	31	14	12	1984	2
Premier League (England)	www.fussballdaten.de	2016-02-10	West Bromwich Albion	Defence	3	Jonas Olsson	1983-03-10	32	10	3	1983	1
Premier League (England)	www.fussballdaten.de	2016-02-10	West Bromwich Albion	Defence	4	James Chester	1989-01-23	27	23	1	1989	1
Premier League (England)	www.fussballdaten.de	2016-02-10	West Bromwich Albion	Defence		Joleon Lescott	1982-08-16	33	16	8	1982	2
Premier League (England)	www.fussballdaten.de	2016-02-10	West Bromwich Albion	Defence	16	Cristian Gamboa	1989-10-24	26	24	10	1989	2
Premier League (England)	www.fussballdaten.de	2016-02-10	West Bromwich Albion	Defence	15	Sebastien Pocognoli	1987-08-01	28	1	8	1987	2
Premier League (England)	www.fussballdaten.de	2016-02-10	West Bromwich Albion	Defence	43	Callam Jones	1996-01-31	20	31	1	1996	1
Premier League (England)	www.fussballdaten.de	2016-02-10	West Bromwich Albion	Midfield	24	Darren Fletcher	1984-02-01	32	1	2	1984	1
Premier League (England)	www.fussballdaten.de	2016-02-10	West Bromwich Albion	Midfield	5	Claudio Yacob	1987-07-18	28	18	7	1987	2
Premier League (England)	www.fussballdaten.de	2016-02-10	West Bromwich Albion	Midfield	8	Craig Gardner	1986-11-25	29	25	11	1986	2
Premier League (England)	www.fussballdaten.de	2016-02-10	West Bromwich Albion	Midfield	14	James McClean	1989-04-22	26	22	4	1989	1
Premier League (England)	www.fussballdaten.de	2016-02-10	West Bromwich Albion	Midfield	7	James Morrison	1986-05-25	29	25	5	1986	1
Premier League (England)	www.fussballdaten.de	2016-02-10	West Bromwich Albion	Midfield	29	Stephane Sessegnon	1984-06-01	31	1	6	1984	1
Premier League (England)	www.fussballdaten.de	2016-02-10	West Bromwich Albion	Midfield	19	Callum McManaman	1991-04-25	24	25	4	1991	1
Premier League (England)	www.fussballdaten.de	2016-02-10	West Bromwich Albion	Midfield		Sandro	1989-03-15	26	15	3	1989	1
Premier League (England)	www.fussballdaten.de	2016-02-10	West Bromwich Albion	Midfield		Alex Pritchard	1993-05-03	22	3	5	1993	1
Premier League (England)	www.fussballdaten.de	2016-02-10	West Bromwich Albion	Offence	33	José Salomon Rondon	1989-09-16	26	16	9	1989	2
Premier League (England)	www.fussballdaten.de	2016-02-10	West Bromwich Albion	Offence	18	Saido Berahino	1993-08-04	22	4	8	1993	2
Premier League (England)	www.fussballdaten.de	2016-02-10	West Bromwich Albion	Offence	17	Rickie Lambert	1982-02-16	33	16	2	1982	1
Premier League (England)	www.fussballdaten.de	2016-02-10	West Bromwich Albion	Offence	10	Victor Anichebe	1988-04-28	27	28	4	1988	1
Premier League (England)	www.fussballdaten.de	2016-02-10	West Bromwich Albion	Offence	31	Serge Gnabry	1995-07-14	20	14	7	1995	2
Premier League (England)	www.fussballdaten.de	2016-02-10	West Bromwich Albion	Offence	36	Adil Nabi	1994-02-28	21	28	2	1994	1
Premier League (England)	www.fussballdaten.de	2016-02-10	AFC Bournemouth	Goal		Artur Boruc	1980-02-20	35	20	2	1980	1
Premier League (England)	www.fussballdaten.de	2016-02-10	AFC Bournemouth	Goal		Adam Federici	1985-01-31	31	31	1	1985	1
Premier League (England)	www.fussballdaten.de	2016-02-10	AFC Bournemouth	Goal		Ryan Allsop	1992-06-17	23	17	6	1992	1
Premier League (England)	www.fussballdaten.de	2016-02-10	AFC Bournemouth	Defence		Simon Francis	1985-02-16	30	16	2	1985	1
Premier League (England)	www.fussballdaten.de	2016-02-10	AFC Bournemouth	Defence		Charlie Daniels	1986-09-07	29	7	9	1986	2
Premier League (England)	www.fussballdaten.de	2016-02-10	AFC Bournemouth	Defence		Adam Smith	1991-04-29	24	29	4	1991	1
Premier League (England)	www.fussballdaten.de	2016-02-10	AFC Bournemouth	Defence		Steve Cook	1991-04-19	24	19	4	1991	1
Premier League (England)	www.fussballdaten.de	2016-02-10	AFC Bournemouth	Defence		Sylvain Distin	1977-12-16	38	16	12	1977	2
Premier League (England)	www.fussballdaten.de	2016-02-10	AFC Bournemouth	Defence		Tommy Elphick	1987-09-07	28	7	9	1987	2
Premier League (England)	www.fussballdaten.de	2016-02-10	AFC Bournemouth	Defence		Tyrone Mings	1993-03-13	22	13	3	1993	1
Premier League (England)	www.fussballdaten.de	2016-02-10	AFC Bournemouth	Defence		Joseph Bennett	1990-03-28	25	28	3	1990	1
Premier League (England)	www.fussballdaten.de	2016-02-10	AFC Bournemouth	Defence		Elliott Ward	1985-01-19	31	19	1	1985	1
Premier League (England)	www.fussballdaten.de	2016-02-10	AFC Bournemouth	Midfield		Andrew Surman	1986-08-20	29	20	8	1986	2
Premier League (England)	www.fussballdaten.de	2016-02-10	AFC Bournemouth	Midfield		Dan Gosling	1990-02-02	26	2	2	1990	1
Premier League (England)	www.fussballdaten.de	2016-02-10	AFC Bournemouth	Midfield		Matt Ritchie	1989-09-10	26	10	9	1989	2
Premier League (England)	www.fussballdaten.de	2016-02-10	AFC Bournemouth	Midfield		Harry Arter	1989-12-28	26	28	12	1989	2
Premier League (England)	www.fussballdaten.de	2016-02-10	AFC Bournemouth	Midfield		Marc Pugh	1987-04-02	28	2	4	1987	1
Premier League (England)	www.fussballdaten.de	2016-02-10	AFC Bournemouth	Midfield		Junior Stanislas	1989-11-26	26	26	11	1989	2
Premier League (England)	www.fussballdaten.de	2016-02-10	AFC Bournemouth	Midfield		Eunan O´Kane	1990-07-10	25	10	7	1990	2
Premier League (England)	www.fussballdaten.de	2016-02-10	AFC Bournemouth	Midfield		Max Gradel	1987-11-30	28	30	11	1987	2
Premier League (England)	www.fussballdaten.de	2016-02-10	AFC Bournemouth	Midfield		Shaun MacDonald	1988-06-17	27	17	6	1988	1
Premier League (England)	www.fussballdaten.de	2016-02-10	AFC Bournemouth	Offence		Joshua King	1992-01-15	24	15	1	1992	1
Premier League (England)	www.fussballdaten.de	2016-02-10	AFC Bournemouth	Offence		Glenn Murray	1983-09-25	32	25	9	1983	2
Premier League (England)	www.fussballdaten.de	2016-02-10	AFC Bournemouth	Offence		Yann Kermorgant	1981-11-08	34	8	11	1981	2
Premier League (England)	www.fussballdaten.de	2016-02-10	AFC Bournemouth	Offence		Callum Wilson	1992-02-27	23	27	2	1992	1
Premier League (England)	www.fussballdaten.de	2016-02-10	AFC Bournemouth	Offence		Lee Tomlin	1989-01-12	27	12	1	1989	1
Premier League (England)	www.fussballdaten.de	2016-02-10	AFC Bournemouth	Offence		Benik Afobe	1993-02-12	22	12	2	1993	1
Premier League (England)	www.fussballdaten.de	2016-02-10	AFC Bournemouth	Offence		Lewis Grabban	1988-01-12	28	12	1	1988	1
Premier League (England)	www.fussballdaten.de	2016-02-10	AFC Bournemouth	Offence		Tokelo Rantie	1990-09-08	25	8	9	1990	2
Premier League (England)	www.fussballdaten.de	2016-02-10	AFC Bournemouth	Offence		Juan Iturbe	1993-06-04	22	4	6	1993	1
Premier League (England)	www.fussballdaten.de	2016-02-10	AFC Bournemouth	Offence		Christian Atsu	1992-01-10	24	10	1	1992	1
Premier League (England)	www.fussballdaten.de	2016-02-10	Swansea City	Goal	1	Lukasz Fabianski	1985-04-18	30	18	4	1985	1
Premier League (England)	www.fussballdaten.de	2016-02-10	Swansea City	Goal	13	Kristoffer Nordfeldt	1989-06-23	26	23	6	1989	1
Premier League (England)	www.fussballdaten.de	2016-02-10	Swansea City	Goal	25	Gerhard Tremmel	1978-11-16	37	16	11	1978	2
Premier League (England)	www.fussballdaten.de	2016-02-10	Swansea City	Defence	3	Neil Taylor	1989-02-07	27	7	2	1989	1
Premier League (England)	www.fussballdaten.de	2016-02-10	Swansea City	Defence	6	Ashley Williams	1984-08-23	31	23	8	1984	2
Premier League (England)	www.fussballdaten.de	2016-02-10	Swansea City	Defence	33	Federico Fernández	1989-02-21	26	21	2	1989	1
Premier League (England)	www.fussballdaten.de	2016-02-10	Swansea City	Defence	26	Kyle Naughton	1988-11-11	27	11	11	1988	2
Premier League (England)	www.fussballdaten.de	2016-02-10	Swansea City	Defence	22	Angel Rangel	1982-10-28	33	28	10	1982	2
Premier League (England)	www.fussballdaten.de	2016-02-10	Swansea City	Defence	27	Kyle Bartley	1991-05-22	24	22	5	1991	1
Premier League (England)	www.fussballdaten.de	2016-02-10	Swansea City	Defence	2	Jordi Amat	1992-03-21	23	21	3	1992	1
Premier League (England)	www.fussballdaten.de	2016-02-10	Swansea City	Defence	14	Franck Tabanou	1989-01-30	27	30	1	1989	1
Premier League (England)	www.fussballdaten.de	2016-02-10	Swansea City	Defence	32	Liam Shephard	1994-11-22	21	22	11	1994	2
Premier League (England)	www.fussballdaten.de	2016-02-10	Swansea City	Defence	55	Raheem Hanley	1994-02-24	21	24	2	1994	1
Premier League (England)	www.fussballdaten.de	2016-02-10	Swansea City	Midfield	23	Gylfi Sigurdsson	1989-09-08	26	8	9	1989	2
Premier League (England)	www.fussballdaten.de	2016-02-10	Swansea City	Midfield	4	Sung Yong Ki	1989-01-24	27	24	1	1989	1
Premier League (England)	www.fussballdaten.de	2016-02-10	Swansea City	Midfield	24	Jack Cork	1989-06-25	26	25	6	1989	1
Premier League (England)	www.fussballdaten.de	2016-02-10	Swansea City	Midfield	20	Jefferson Montero	1989-09-01	26	1	9	1989	2
Premier League (England)	www.fussballdaten.de	2016-02-10	Swansea City	Midfield	7	Leon Britton	1982-09-16	33	16	9	1982	2
Premier League (England)	www.fussballdaten.de	2016-02-10	Swansea City	Midfield	8	Jonjo Shelvey	1992-02-27	23	27	2	1992	1
Premier League (England)	www.fussballdaten.de	2016-02-10	Swansea City	Midfield	15	Wayne Routledge	1985-01-07	31	7	1	1985	1
Premier League (England)	www.fussballdaten.de	2016-02-10	Swansea City	Midfield	21	Matt Grimes	1995-07-15	20	15	7	1995	2
Premier League (England)	www.fussballdaten.de	2016-02-10	Swansea City	Midfield		Nathan Dyer	1987-11-29	28	29	11	1987	2
Premier League (England)	www.fussballdaten.de	2016-02-10	Swansea City	Offence	10	André Ayew	1989-12-17	26	17	12	1989	2
Premier League (England)	www.fussballdaten.de	2016-02-10	Swansea City	Offence	18	Batefimbi Gomis	1985-08-06	30	6	8	1985	2
Premier League (England)	www.fussballdaten.de	2016-02-10	Swansea City	Offence	58	Modou Barrow	1992-02-13	23	13	2	1992	1
Premier League (England)	www.fussballdaten.de	2016-02-10	Swansea City	Offence	17	Eder	1987-12-22	28	22	12	1987	2
Premier League (England)	www.fussballdaten.de	2016-02-10	Swansea City	Offence		Alberto Paloschi	1990-01-04	26	4	1	1990	1
Premier League (England)	www.fussballdaten.de	2016-02-10	Swansea City	Offence	11	Marvin Emnes	1988-05-27	27	27	5	1988	1
Premier League (England)	www.fussballdaten.de	2016-02-10	Swansea City	Offence		Michu	1986-03-21	29	21	3	1986	1
Premier League (England)	www.fussballdaten.de	2016-02-10	Newcastle United	Goal		Robert Elliot	1986-04-30	29	30	4	1986	1
Premier League (England)	www.fussballdaten.de	2016-02-10	Newcastle United	Goal		Tim Krul	1988-04-03	27	3	4	1988	1
Premier League (England)	www.fussballdaten.de	2016-02-10	Newcastle United	Goal		Karl Darlow	1990-10-08	25	8	10	1990	2
Premier League (England)	www.fussballdaten.de	2016-02-10	Newcastle United	Defence		Fabricio Coloccini	1982-01-22	34	22	1	1982	1
Premier League (England)	www.fussballdaten.de	2016-02-10	Newcastle United	Defence		Daryl Janmaat	1989-07-22	26	22	7	1989	2
Premier League (England)	www.fussballdaten.de	2016-02-10	Newcastle United	Defence		Chancel Mbemba	1994-08-08	21	8	8	1994	2
Premier League (England)	www.fussballdaten.de	2016-02-10	Newcastle United	Defence		Paul Dummett	1991-09-26	24	26	9	1991	2
Premier League (England)	www.fussballdaten.de	2016-02-10	Newcastle United	Defence		Massadio Haidara	1992-12-02	23	2	12	1992	2
Premier League (England)	www.fussballdaten.de	2016-02-10	Newcastle United	Defence		Jamaal Lascelles	1993-11-11	22	11	11	1993	2
Premier League (England)	www.fussballdaten.de	2016-02-10	Newcastle United	Defence		Steven Taylor	1986-01-23	30	23	1	1986	1
Premier League (England)	www.fussballdaten.de	2016-02-10	Newcastle United	Defence		Kevin Mbabu	1995-04-19	20	19	4	1995	1
Premier League (England)	www.fussballdaten.de	2016-02-10	Newcastle United	Defence		Mike Williamson	1983-11-08	32	8	11	1983	2
Premier League (England)	www.fussballdaten.de	2016-02-10	Newcastle United	Midfield		Georginio Wijnaldum	1990-11-11	25	11	11	1990	2
Premier League (England)	www.fussballdaten.de	2016-02-10	Newcastle United	Midfield		Moussa Sissoko	1989-08-16	26	16	8	1989	2
Premier League (England)	www.fussballdaten.de	2016-02-10	Newcastle United	Midfield		Ayoze Perez	1993-07-23	22	23	7	1993	2
Premier League (England)	www.fussballdaten.de	2016-02-10	Newcastle United	Midfield		Vurnon Anita	1989-04-04	26	4	4	1989	1
Premier League (England)	www.fussballdaten.de	2016-02-10	Newcastle United	Midfield		Jack Colback	1989-10-24	26	24	10	1989	2
Premier League (England)	www.fussballdaten.de	2016-02-10	Newcastle United	Midfield		Siem de Jong	1989-01-28	27	28	1	1989	1
Premier League (England)	www.fussballdaten.de	2016-02-10	Newcastle United	Midfield		Florian Thauvin	1993-01-26	23	26	1	1993	1
Premier League (England)	www.fussballdaten.de	2016-02-10	Newcastle United	Midfield		Cheik Tiote	1986-06-21	29	21	6	1986	1
Premier League (England)	www.fussballdaten.de	2016-02-10	Newcastle United	Midfield		Rolando Aarons	1995-11-16	20	16	11	1995	2
Premier League (England)	www.fussballdaten.de	2016-02-10	Newcastle United	Midfield		Gabriel Obertan	1989-02-26	26	26	2	1989	1
Premier League (England)	www.fussballdaten.de	2016-02-10	Newcastle United	Midfield		Jonjo Shelvey	1992-02-27	23	27	2	1992	1
Premier League (England)	www.fussballdaten.de	2016-02-10	Newcastle United	Midfield		Andros Townsend	1991-07-16	24	16	7	1991	2
Premier League (England)	www.fussballdaten.de	2016-02-10	Newcastle United	Midfield		Sylvain Marveaux	1986-04-15	29	15	4	1986	1
Premier League (England)	www.fussballdaten.de	2016-02-10	Newcastle United	Offence		Aleksandar Mitrovic	1994-09-16	21	16	9	1994	2
Premier League (England)	www.fussballdaten.de	2016-02-10	Newcastle United	Offence		Papiss Demba Cisse	1985-06-03	30	3	6	1985	1
Premier League (England)	www.fussballdaten.de	2016-02-10	Newcastle United	Offence		Yoan Gouffran	1986-05-25	29	25	5	1986	1
Premier League (England)	www.fussballdaten.de	2016-02-10	Newcastle United	Offence		Henri Saivet	1990-10-26	25	26	10	1990	2
Premier League (England)	www.fussballdaten.de	2016-02-10	Newcastle United	Offence		Ivan Toney	1996-03-16	19	16	3	1996	1
Premier League (England)	www.fussballdaten.de	2016-02-10	Newcastle United	Offence		Emmanuel Riviere	1990-03-03	25	3	3	1990	1
Premier League (England)	www.fussballdaten.de	2016-02-10	Norwich City	Goal	1	John Ruddy	1986-10-24	29	24	10	1986	2
Premier League (England)	www.fussballdaten.de	2016-02-10	Norwich City	Goal	13	Declan Rudd	1991-01-16	25	16	1	1991	1
Premier League (England)	www.fussballdaten.de	2016-02-10	Norwich City	Goal	31	Jake Kean	1991-02-04	25	4	2	1991	1
Premier League (England)	www.fussballdaten.de	2016-02-10	Norwich City	Defence	6	Sébastien Bassong	1986-07-09	29	9	7	1986	2
Premier League (England)	www.fussballdaten.de	2016-02-10	Norwich City	Defence	12	Robbie Brady	1992-01-14	24	14	1	1992	1
Premier League (England)	www.fussballdaten.de	2016-02-10	Norwich City	Defence	5	Russel Martin	1986-01-04	30	4	1	1986	1
Premier League (England)	www.fussballdaten.de	2016-02-10	Norwich City	Defence	23	Martin Olsson	1988-05-17	27	17	5	1988	1
Premier League (England)	www.fussballdaten.de	2016-02-10	Norwich City	Defence	24	Ryan Bennett	1990-03-06	25	6	3	1990	1
Premier League (England)	www.fussballdaten.de	2016-02-10	Norwich City	Defence	2	Steven Whittaker	1984-06-16	31	16	6	1984	1
Premier League (England)	www.fussballdaten.de	2016-02-10	Norwich City	Defence	3	Andre Wisdom	1993-05-09	22	9	5	1993	1
Premier League (England)	www.fussballdaten.de	2016-02-10	Norwich City	Defence	25	Ivo Pinto	1990-01-07	26	7	1	1990	1
Premier League (England)	www.fussballdaten.de	2016-02-10	Norwich City	Defence		Timm Klose	1988-05-09	27	9	5	1988	1
Premier League (England)	www.fussballdaten.de	2016-02-10	Norwich City	Midfield	8	Jonathan Howson	1988-05-21	27	21	5	1988	1
Premier League (England)	www.fussballdaten.de	2016-02-10	Norwich City	Midfield	22	Nathan Redmond	1994-03-06	21	6	3	1994	1
Premier League (England)	www.fussballdaten.de	2016-02-10	Norwich City	Midfield	27	Alexander Tettey	1986-04-04	29	4	4	1986	1
Premier League (England)	www.fussballdaten.de	2016-02-10	Norwich City	Midfield	14	Wesley Hoolahan	1983-08-10	32	10	8	1983	2
Premier League (England)	www.fussballdaten.de	2016-02-10	Norwich City	Midfield	18	Graham Dorrans	1987-05-05	28	5	5	1987	1
Premier League (England)	www.fussballdaten.de	2016-02-10	Norwich City	Midfield	28	Gary O´Neil	1983-05-18	32	18	5	1983	1
Premier League (England)	www.fussballdaten.de	2016-02-10	Norwich City	Midfield	16	Matthew Jarvis	1986-05-22	29	22	5	1986	1
Premier League (England)	www.fussballdaten.de	2016-02-10	Norwich City	Midfield	32	Vadis Odjidja-Ofoe	1989-02-21	26	21	2	1989	1
Premier League (England)	www.fussballdaten.de	2016-02-10	Norwich City	Midfield	21	Youssuf Mulumbu	1987-01-25	29	25	1	1987	1
Premier League (England)	www.fussballdaten.de	2016-02-10	Norwich City	Midfield		Bradley Johnson	1987-04-28	28	28	4	1987	1
Premier League (England)	www.fussballdaten.de	2016-02-10	Norwich City	Offence	10	Cameron Jerome	1986-10-14	29	14	10	1986	2
Premier League (England)	www.fussballdaten.de	2016-02-10	Norwich City	Offence	9	Dieudonné Mbokani	1985-11-22	30	22	11	1985	2
Premier League (England)	www.fussballdaten.de	2016-02-10	Norwich City	Offence	7	Lewis Grabban	1988-01-12	28	12	1	1988	1
Premier League (England)	www.fussballdaten.de	2016-02-10	Norwich City	Offence	7	Steven Naismith	1986-09-14	29	14	9	1986	2
Premier League (England)	www.fussballdaten.de	2016-02-10	Norwich City	Offence	11	Gary Hooper	1988-01-26	28	26	1	1988	1
Premier League (England)	www.fussballdaten.de	2016-02-10	Norwich City	Offence	19	Kyle Lafferty	1987-09-16	28	16	9	1987	2
Premier League (England)	www.fussballdaten.de	2016-02-10	Norwich City	Offence		Patrick Bamford	1993-09-05	22	5	9	1993	2
Premier League (England)	www.fussballdaten.de	2016-02-10	AFC Sunderland	Goal	1	Costel Pantilimon	1987-02-01	29	1	2	1987	1
Premier League (England)	www.fussballdaten.de	2016-02-10	AFC Sunderland	Goal	25	Vito Mannone	1988-03-02	27	2	3	1988	1
Premier League (England)	www.fussballdaten.de	2016-02-10	AFC Sunderland	Goal		Jordan Pickford	1994-03-07	21	7	3	1994	1
Premier League (England)	www.fussballdaten.de	2016-02-10	AFC Sunderland	Defence	2	Billy Jones	1987-03-24	28	24	3	1987	1
Premier League (England)	www.fussballdaten.de	2016-02-10	AFC Sunderland	Defence	3	Patrick van Aanholt	1990-08-29	25	29	8	1990	2
Premier League (England)	www.fussballdaten.de	2016-02-10	AFC Sunderland	Defence	16	John O´Shea	1981-04-30	34	30	4	1981	1
Premier League (England)	www.fussballdaten.de	2016-02-10	AFC Sunderland	Defence	22	Sebastián Coates	1990-10-07	25	7	10	1990	2
Premier League (England)	www.fussballdaten.de	2016-02-10	AFC Sunderland	Defence	15	Younes Kaboul	1986-01-04	30	4	1	1986	1
Premier League (England)	www.fussballdaten.de	2016-02-10	AFC Sunderland	Defence		DeAndre Yedlin	1993-07-09	22	9	7	1993	2
Premier League (England)	www.fussballdaten.de	2016-02-10	AFC Sunderland	Defence	5	Wesley Brown	1979-10-13	36	13	10	1979	2
Premier League (England)	www.fussballdaten.de	2016-02-10	AFC Sunderland	Defence		Jan Kirchhoff	1990-10-01	25	1	10	1990	2
Premier League (England)	www.fussballdaten.de	2016-02-10	AFC Sunderland	Defence		Lamine Koné	1989-02-01	27	1	2	1989	1
Premier League (England)	www.fussballdaten.de	2016-02-10	AFC Sunderland	Defence	12	Adam Matthews	1992-01-13	24	13	1	1992	1
Premier League (England)	www.fussballdaten.de	2016-02-10	AFC Sunderland	Defence	29	Valentin Roberge	1987-06-09	28	9	6	1987	1
Premier League (England)	www.fussballdaten.de	2016-02-10	AFC Sunderland	Midfield	21	Yann M´Vila	1990-06-29	25	29	6	1990	1
Premier League (England)	www.fussballdaten.de	2016-02-10	AFC Sunderland	Midfield	6	Lee Cattermole	1988-03-21	27	21	3	1988	1
Premier League (England)	www.fussballdaten.de	2016-02-10	AFC Sunderland	Midfield	11	Adam Johnson	1987-07-14	28	14	7	1987	2
Premier League (England)	www.fussballdaten.de	2016-02-10	AFC Sunderland	Midfield	17	Jermain Lens	1987-11-24	28	24	11	1987	2
Premier League (England)	www.fussballdaten.de	2016-02-10	AFC Sunderland	Midfield	8	Jack Rodwell	1991-03-11	24	11	3	1991	1
Premier League (England)	www.fussballdaten.de	2016-02-10	AFC Sunderland	Midfield	7	Sebastian Larsson	1985-06-06	30	6	6	1985	1
Premier League (England)	www.fussballdaten.de	2016-02-10	AFC Sunderland	Midfield	14	Jordi Gomez	1985-05-25	30	25	5	1985	1
Premier League (England)	www.fussballdaten.de	2016-02-10	AFC Sunderland	Midfield		Wahbi Khazri	1991-02-08	25	8	2	1991	1
Premier League (England)	www.fussballdaten.de	2016-02-10	AFC Sunderland	Midfield	30	Will Buckley	1989-11-21	26	21	11	1989	2
Premier League (England)	www.fussballdaten.de	2016-02-10	AFC Sunderland	Offence	18	Jermain Defoe	1982-10-07	33	7	10	1982	2
Premier League (England)	www.fussballdaten.de	2016-02-10	AFC Sunderland	Offence	41	Duncan Watmore	1994-03-08	21	8	3	1994	1
Premier League (England)	www.fussballdaten.de	2016-02-10	AFC Sunderland	Offence	26	Steven Fletcher	1987-03-26	28	26	3	1987	1
Premier League (England)	www.fussballdaten.de	2016-02-10	AFC Sunderland	Offence	9	Fabio Borini	1991-03-23	24	23	3	1991	1
Premier League (England)	www.fussballdaten.de	2016-02-10	AFC Sunderland	Offence	20	Ola Toivonen	1986-07-03	29	3	7	1986	2
Premier League (England)	www.fussballdaten.de	2016-02-10	AFC Sunderland	Offence	19	Daniel Graham	1985-08-12	30	12	8	1985	2
Premier League (England)	www.fussballdaten.de	2016-02-10	AFC Sunderland	Offence		Dame N´Doye	1985-02-21	30	21	2	1985	1
Premier League (England)	www.fussballdaten.de	2016-02-10	AFC Sunderland	Offence		Charalampos Mavrias	1994-02-21	21	21	2	1994	1
Premier League (England)	www.fussballdaten.de	2016-02-10	Aston Villa	Goal		Brad Guzan	1984-09-09	31	9	9	1984	2
Premier League (England)	www.fussballdaten.de	2016-02-10	Aston Villa	Goal		Mark Bunn	1984-11-16	31	16	11	1984	2
Premier League (England)	www.fussballdaten.de	2016-02-10	Aston Villa	Defence		Leandro Bacuna	1991-08-28	24	28	8	1991	2
Premier League (England)	www.fussballdaten.de	2016-02-10	Aston Villa	Defence		Micah Richards	1988-06-24	27	24	6	1988	1
Premier League (England)	www.fussballdaten.de	2016-02-10	Aston Villa	Defence		Joleon Lescott	1982-08-16	33	16	8	1982	2
Premier League (England)	www.fussballdaten.de	2016-02-10	Aston Villa	Defence		Alan Hutton	1984-11-30	31	30	11	1984	2
Premier League (England)	www.fussballdaten.de	2016-02-10	Aston Villa	Defence		Ciaran Clark	1989-09-26	26	26	9	1989	2
Premier League (England)	www.fussballdaten.de	2016-02-10	Aston Villa	Defence		Jordan Amavi	1994-03-09	21	9	3	1994	1
Premier League (England)	www.fussballdaten.de	2016-02-10	Aston Villa	Defence		Jores Okore	1992-08-11	23	11	8	1992	2
Premier League (England)	www.fussballdaten.de	2016-02-10	Aston Villa	Defence		Kieran Richardson	1984-10-21	31	21	10	1984	2
Premier League (England)	www.fussballdaten.de	2016-02-10	Aston Villa	Defence		Aly Cissokho	1987-09-15	28	15	9	1987	2
Premier League (England)	www.fussballdaten.de	2016-02-10	Aston Villa	Defence		José Angel Crespo	1987-02-09	29	9	2	1987	1
Premier League (England)	www.fussballdaten.de	2016-02-10	Aston Villa	Defence		Ilori	1993-02-26	22	26	2	1993	1
Premier League (England)	www.fussballdaten.de	2016-02-10	Aston Villa	Defence		Philippe Senderos	1985-02-14	30	14	2	1985	1
Premier League (England)	www.fussballdaten.de	2016-02-10	Aston Villa	Midfield		Idrissa Gueye	1989-09-26	26	26	9	1989	2
Premier League (England)	www.fussballdaten.de	2016-02-10	Aston Villa	Midfield		Jordan Ayew	1991-09-11	24	11	9	1991	2
Premier League (England)	www.fussballdaten.de	2016-02-10	Aston Villa	Midfield		Ashley Westwood	1990-04-01	25	1	4	1990	1
Premier League (England)	www.fussballdaten.de	2016-02-10	Aston Villa	Midfield		Jordan Veretout	1993-03-01	22	1	3	1993	1
Premier League (England)	www.fussballdaten.de	2016-02-10	Aston Villa	Midfield		Carles Gil	1992-11-22	23	22	11	1992	2
Premier League (England)	www.fussballdaten.de	2016-02-10	Aston Villa	Midfield		Scott Sinclair	1989-03-25	26	25	3	1989	1
Premier League (England)	www.fussballdaten.de	2016-02-10	Aston Villa	Midfield		Carlos Sánchez	1986-02-06	30	6	2	1986	1
Premier League (England)	www.fussballdaten.de	2016-02-10	Aston Villa	Midfield		Jack Grealish	1995-09-10	20	10	9	1995	2
Premier League (England)	www.fussballdaten.de	2016-02-10	Aston Villa	Midfield		Adama Traoré	1996-01-25	20	25	1	1996	1
Premier League (England)	www.fussballdaten.de	2016-02-10	Aston Villa	Midfield		Charles N´Zogbia	1986-05-28	29	28	5	1986	1
Premier League (England)	www.fussballdaten.de	2016-02-10	Aston Villa	Offence		Rudy Gestede	1988-10-10	27	10	10	1988	2
Premier League (England)	www.fussballdaten.de	2016-02-10	Aston Villa	Offence		Gabriel Agbonlahor	1986-10-13	29	13	10	1986	2
Premier League (England)	www.fussballdaten.de	2016-02-10	Aston Villa	Offence		Libor Kozak	1989-05-30	26	30	5	1989	1
Premiera Division (Spain)	www.fussballdaten.de	2016-02-10	FC Barcelona	Goal	13	Claudio Bravo	1983-04-13	32	13	4	1983	1
Premiera Division (Spain)	www.fussballdaten.de	2016-02-10	FC Barcelona	Goal	1	Marc-André ter Stegen	1992-04-30	23	30	4	1992	1
Premiera Division (Spain)	www.fussballdaten.de	2016-02-10	FC Barcelona	Goal	25	Jordi Masip	1989-01-03	27	3	1	1989	1
Premiera Division (Spain)	www.fussballdaten.de	2016-02-10	FC Barcelona	Defence	14	Javier Mascherano	1984-06-08	31	8	6	1984	1
Premiera Division (Spain)	www.fussballdaten.de	2016-02-10	FC Barcelona	Defence	20	Sergi Roberto	1992-02-07	24	7	2	1992	1
Premiera Division (Spain)	www.fussballdaten.de	2016-02-10	FC Barcelona	Defence	6	Dani Alves	1983-05-06	32	6	5	1983	1
Premiera Division (Spain)	www.fussballdaten.de	2016-02-10	FC Barcelona	Defence	18	Jordi Alba	1989-03-21	26	21	3	1989	1
Premiera Division (Spain)	www.fussballdaten.de	2016-02-10	FC Barcelona	Defence	3	Gerard Pique	1987-02-02	29	2	2	1987	1
Premiera Division (Spain)	www.fussballdaten.de	2016-02-10	FC Barcelona	Defence	24	Jérémy Mathieu	1983-10-29	32	29	10	1983	2
Premiera Division (Spain)	www.fussballdaten.de	2016-02-10	FC Barcelona	Defence	15	Marc Bartra	1991-01-15	25	15	1	1991	1
Premiera Division (Spain)	www.fussballdaten.de	2016-02-10	FC Barcelona	Defence	21	Adriano	1984-10-26	31	26	10	1984	2
Premiera Division (Spain)	www.fussballdaten.de	2016-02-10	FC Barcelona	Defence	23	Thomas Vermaelen	1985-11-14	30	14	11	1985	2
Premiera Division (Spain)	www.fussballdaten.de	2016-02-10	FC Barcelona	Defence	2	Douglas	1990-08-06	25	6	8	1990	2
Premiera Division (Spain)	www.fussballdaten.de	2016-02-10	FC Barcelona	Midfield	4	Ivan Rakitic	1988-03-10	27	10	3	1988	1
Premiera Division (Spain)	www.fussballdaten.de	2016-02-10	FC Barcelona	Midfield	5	Sergi Busquets	1988-07-16	27	16	7	1988	2
Premiera Division (Spain)	www.fussballdaten.de	2016-02-10	FC Barcelona	Midfield	8	Andrés Iniesta	1984-05-11	31	11	5	1984	1
Premiera Division (Spain)	www.fussballdaten.de	2016-02-10	FC Barcelona	Midfield		Arda Turan	1987-01-30	29	30	1	1987	1
Premiera Division (Spain)	www.fussballdaten.de	2016-02-10	FC Barcelona	Midfield		Aleix Vidal	1989-08-21	26	21	8	1989	2
Premiera Division (Spain)	www.fussballdaten.de	2016-02-10	FC Barcelona	Midfield	12	Rafinha	1993-02-12	22	12	2	1993	1
Premiera Division (Spain)	www.fussballdaten.de	2016-02-10	FC Barcelona	Midfield		Gumbau	1994-12-18	21	18	12	1994	2
Premiera Division (Spain)	www.fussballdaten.de	2016-02-10	FC Barcelona	Midfield	26	Sergi Samper	1995-01-20	21	20	1	1995	1
Premiera Division (Spain)	www.fussballdaten.de	2016-02-10	FC Barcelona	Midfield		Wilfrid Kaptoum	1996-07-07	19	7	7	1996	2
Premiera Division (Spain)	www.fussballdaten.de	2016-02-10	FC Barcelona	Midfield		Juan Camara	1994-02-13	21	13	2	1994	1
Premiera Division (Spain)	www.fussballdaten.de	2016-02-10	FC Barcelona	Offence	9	Luis Suarez	1987-01-24	29	24	1	1987	1
Premiera Division (Spain)	www.fussballdaten.de	2016-02-10	FC Barcelona	Offence	11	Neymar	1992-02-05	24	5	2	1992	1
Premiera Division (Spain)	www.fussballdaten.de	2016-02-10	FC Barcelona	Offence	10	Lionel Messi	1987-06-24	28	24	6	1987	1
Premiera Division (Spain)	www.fussballdaten.de	2016-02-10	FC Barcelona	Offence	17	Munir	1995-09-01	20	1	9	1995	2
Premiera Division (Spain)	www.fussballdaten.de	2016-02-10	FC Barcelona	Offence	19	Sandro Ramirez	1995-07-09	20	9	7	1995	2
Premiera Division (Spain)	www.fussballdaten.de	2016-02-10	Atletico Madrid	Goal	13	Jan Oblak	1993-01-07	23	7	1	1993	1
Premiera Division (Spain)	www.fussballdaten.de	2016-02-10	Atletico Madrid	Goal	1	Miquel Angel Moya	1984-04-02	31	2	4	1984	1
Premiera Division (Spain)	www.fussballdaten.de	2016-02-10	Atletico Madrid	Goal	25	Bernabe	1993-02-18	22	18	2	1993	1
Premiera Division (Spain)	www.fussballdaten.de	2016-02-10	Atletico Madrid	Defence	2	Diego Godín	1986-02-16	29	16	2	1986	1
Premiera Division (Spain)	www.fussballdaten.de	2016-02-10	Atletico Madrid	Defence	3	Filipe Luis	1985-08-09	30	9	8	1985	2
Premiera Division (Spain)	www.fussballdaten.de	2016-02-10	Atletico Madrid	Defence	20	Juanfran	1985-01-09	31	9	1	1985	1
Premiera Division (Spain)	www.fussballdaten.de	2016-02-10	Atletico Madrid	Defence	24	Jose Gimenez	1995-01-20	21	20	1	1995	1
Premiera Division (Spain)	www.fussballdaten.de	2016-02-10	Atletico Madrid	Defence	18	Jesus Gamez	1985-04-10	30	10	4	1985	1
Premiera Division (Spain)	www.fussballdaten.de	2016-02-10	Atletico Madrid	Defence	15	Stefan Savic	1991-01-08	25	8	1	1991	1
Premiera Division (Spain)	www.fussballdaten.de	2016-02-10	Atletico Madrid	Defence	4	Guilherme Siqueira	1986-04-28	29	28	4	1986	1
Premiera Division (Spain)	www.fussballdaten.de	2016-02-10	Atletico Madrid	Defence	19	Lucas	1996-02-14	19	14	2	1996	1
Premiera Division (Spain)	www.fussballdaten.de	2016-02-10	Atletico Madrid	Midfield	14	Gabi	1983-07-10	32	10	7	1983	2
Premiera Division (Spain)	www.fussballdaten.de	2016-02-10	Atletico Madrid	Midfield	6	Koke	1992-01-08	24	8	1	1992	1
Premiera Division (Spain)	www.fussballdaten.de	2016-02-10	Atletico Madrid	Midfield	21	Yannick Ferreira-Carrasco	1993-09-04	22	4	9	1993	2
Premiera Division (Spain)	www.fussballdaten.de	2016-02-10	Atletico Madrid	Midfield	17	Saul Niguez	1994-11-21	21	21	11	1994	2
Premiera Division (Spain)	www.fussballdaten.de	2016-02-10	Atletico Madrid	Midfield	10	Oliver	1994-11-10	21	10	11	1994	2
Premiera Division (Spain)	www.fussballdaten.de	2016-02-10	Atletico Madrid	Midfield	16	Angel Correa	1995-03-09	20	9	3	1995	1
Premiera Division (Spain)	www.fussballdaten.de	2016-02-10	Atletico Madrid	Midfield	5	Tiago	1981-05-02	34	2	5	1981	1
Premiera Division (Spain)	www.fussballdaten.de	2016-02-10	Atletico Madrid	Midfield	22	Thomas	1993-06-13	22	13	6	1993	1
Premiera Division (Spain)	www.fussballdaten.de	2016-02-10	Atletico Madrid	Midfield		Augusto	1986-04-10	29	10	4	1986	1
Premiera Division (Spain)	www.fussballdaten.de	2016-02-10	Atletico Madrid	Midfield		Raul Garcia	1986-07-11	29	11	7	1986	2
Premiera Division (Spain)	www.fussballdaten.de	2016-02-10	Atletico Madrid	Offence	7	Antoine Griezmann	1991-03-21	24	21	3	1991	1
Premiera Division (Spain)	www.fussballdaten.de	2016-02-10	Atletico Madrid	Offence	9	Fernando Torres	1984-03-20	31	20	3	1984	1
Premiera Division (Spain)	www.fussballdaten.de	2016-02-10	Atletico Madrid	Offence	11	Jackson	1986-10-03	29	3	10	1986	2
Premiera Division (Spain)	www.fussballdaten.de	2016-02-10	Atletico Madrid	Offence	23	Luciano Vietto	1993-12-05	22	5	12	1993	2
Premiera Division (Spain)	www.fussballdaten.de	2016-02-10	Real Madrid	Goal	1	Keylor Navas	1986-12-15	29	15	12	1986	2
Premiera Division (Spain)	www.fussballdaten.de	2016-02-10	Real Madrid	Goal	13	Francisco Casilla	1986-10-02	29	2	10	1986	2
Premiera Division (Spain)	www.fussballdaten.de	2016-02-10	Real Madrid	Defence	12	Marcelo	1988-05-12	27	12	5	1988	1
Premiera Division (Spain)	www.fussballdaten.de	2016-02-10	Real Madrid	Defence	2	Raphael Varane	1993-04-25	22	25	4	1993	1
Premiera Division (Spain)	www.fussballdaten.de	2016-02-10	Real Madrid	Defence	3	Pepe	1983-02-26	32	26	2	1983	1
Premiera Division (Spain)	www.fussballdaten.de	2016-02-10	Real Madrid	Defence	4	Sergio Ramos	1986-03-30	29	30	3	1986	1
Premiera Division (Spain)	www.fussballdaten.de	2016-02-10	Real Madrid	Defence	15	Daniel Carvajal	1992-01-11	24	11	1	1992	1
Premiera Division (Spain)	www.fussballdaten.de	2016-02-10	Real Madrid	Defence	23	Danilo	1991-07-15	24	15	7	1991	2
Premiera Division (Spain)	www.fussballdaten.de	2016-02-10	Real Madrid	Defence	6	Nacho	1990-01-18	26	18	1	1990	1
Premiera Division (Spain)	www.fussballdaten.de	2016-02-10	Real Madrid	Defence	17	Alvaro Arbeloa	1983-01-17	33	17	1	1983	1
Premiera Division (Spain)	www.fussballdaten.de	2016-02-10	Real Madrid	Midfield	19	Luka Modric	1985-09-09	30	9	9	1985	2
Premiera Division (Spain)	www.fussballdaten.de	2016-02-10	Real Madrid	Midfield	8	Toni Kroos	1990-01-04	26	4	1	1990	1
Premiera Division (Spain)	www.fussballdaten.de	2016-02-10	Real Madrid	Midfield	22	Isco	1992-04-21	23	21	4	1992	1
Premiera Division (Spain)	www.fussballdaten.de	2016-02-10	Real Madrid	Midfield	16	Mateo Kovacic	1994-05-06	21	6	5	1994	1
Premiera Division (Spain)	www.fussballdaten.de	2016-02-10	Real Madrid	Midfield	11	Gareth Bale	1989-07-16	26	16	7	1989	2
Premiera Division (Spain)	www.fussballdaten.de	2016-02-10	Real Madrid	Midfield	10	James	1991-07-12	24	12	7	1991	2
Premiera Division (Spain)	www.fussballdaten.de	2016-02-10	Real Madrid	Midfield	14	Casemiro	1992-02-23	23	23	2	1992	1
Premiera Division (Spain)	www.fussballdaten.de	2016-02-10	Real Madrid	Midfield	21	Denis Cheryshev	1990-12-26	25	26	12	1990	2
Premiera Division (Spain)	www.fussballdaten.de	2016-02-10	Real Madrid	Midfield		Marcos Llorente	1995-01-30	21	30	1	1995	1
Premiera Division (Spain)	www.fussballdaten.de	2016-02-10	Real Madrid	Midfield	27	Martin Ödegaard	1998-12-17	17	17	12	1998	2
Premiera Division (Spain)	www.fussballdaten.de	2016-02-10	Real Madrid	Offence	7	Cristiano Ronaldo	1985-02-05	31	5	2	1985	1
Premiera Division (Spain)	www.fussballdaten.de	2016-02-10	Real Madrid	Offence	9	Karim Benzema	1987-12-19	28	19	12	1987	2
Premiera Division (Spain)	www.fussballdaten.de	2016-02-10	Real Madrid	Offence	20	Jesé	1993-02-26	22	26	2	1993	1
Premiera Division (Spain)	www.fussballdaten.de	2016-02-10	Real Madrid	Offence	18	Lucas Vazquez	1991-07-01	24	1	7	1991	2
Premiera Division (Spain)	www.fussballdaten.de	2016-02-10	Real Madrid	Offence	29	Borja Mayoral	1997-04-05	18	5	4	1997	1
Premiera Division (Spain)	www.fussballdaten.de	2016-02-10	FC Villarreal	Goal	13	Alphonse Areola	1993-02-27	22	27	2	1993	1
Premiera Division (Spain)	www.fussballdaten.de	2016-02-10	FC Villarreal	Goal	1	Sergio Asenjo	1989-06-28	26	28	6	1989	1
Premiera Division (Spain)	www.fussballdaten.de	2016-02-10	FC Villarreal	Goal	25	Mariano Damian Barbosa	1984-07-27	31	27	7	1984	2
Premiera Division (Spain)	www.fussballdaten.de	2016-02-10	FC Villarreal	Goal	31	Aitor	1991-05-03	24	3	5	1991	1
Premiera Division (Spain)	www.fussballdaten.de	2016-02-10	FC Villarreal	Defence	6	Victor Ruiz	1989-01-25	27	25	1	1989	1
Premiera Division (Spain)	www.fussballdaten.de	2016-02-10	FC Villarreal	Defence	2	Mario	1990-11-24	25	24	11	1990	2
Premiera Division (Spain)	www.fussballdaten.de	2016-02-10	FC Villarreal	Defence	11	Jaume Costa	1988-03-18	27	18	3	1988	1
Premiera Division (Spain)	www.fussballdaten.de	2016-02-10	FC Villarreal	Defence	24	Eric Bailly	1994-04-12	21	12	4	1994	1
Premiera Division (Spain)	www.fussballdaten.de	2016-02-10	FC Villarreal	Defence	5	Mateo Musacchio	1990-08-26	25	26	8	1990	2
Premiera Division (Spain)	www.fussballdaten.de	2016-02-10	FC Villarreal	Defence	22	Antonio Rukavina	1984-01-26	32	26	1	1984	1
Premiera Division (Spain)	www.fussballdaten.de	2016-02-10	FC Villarreal	Defence	23	Daniele Bonera	1981-05-31	34	31	5	1981	1
Premiera Division (Spain)	www.fussballdaten.de	2016-02-10	FC Villarreal	Defence	3	Bojan Jokic	1986-05-17	29	17	5	1986	1
Premiera Division (Spain)	www.fussballdaten.de	2016-02-10	FC Villarreal	Defence	44	Pablo Iniguez	1994-01-20	22	20	1	1994	1
Premiera Division (Spain)	www.fussballdaten.de	2016-02-10	FC Villarreal	Midfield	18	Denis Suarez	1994-01-06	22	6	1	1994	1
Premiera Division (Spain)	www.fussballdaten.de	2016-02-10	FC Villarreal	Midfield	8	Jonathan Dos Santos	1990-04-26	25	26	4	1990	1
Premiera Division (Spain)	www.fussballdaten.de	2016-02-10	FC Villarreal	Midfield	14	Manu Trigueros	1991-10-17	24	17	10	1991	2
Premiera Division (Spain)	www.fussballdaten.de	2016-02-10	FC Villarreal	Midfield	21	Bruno Soriano	1984-06-12	31	12	6	1984	1
Premiera Division (Spain)	www.fussballdaten.de	2016-02-10	FC Villarreal	Midfield	4	Tomas Pina	1987-10-14	28	14	10	1987	2
Premiera Division (Spain)	www.fussballdaten.de	2016-02-10	FC Villarreal	Midfield	26	Matias Nahuel	1996-11-22	19	22	11	1996	2
Premiera Division (Spain)	www.fussballdaten.de	2016-02-10	FC Villarreal	Midfield	19	Samu Castillejo	1995-01-18	21	18	1	1995	1
Premiera Division (Spain)	www.fussballdaten.de	2016-02-10	FC Villarreal	Midfield		Adrian Marin	1997-01-09	19	9	1	1997	1
Premiera Division (Spain)	www.fussballdaten.de	2016-02-10	FC Villarreal	Midfield		Alfonso Pedraza	1996-04-09	19	9	4	1996	1
Premiera Division (Spain)	www.fussballdaten.de	2016-02-10	FC Villarreal	Offence	9	Roberto Soldado	1985-05-27	30	27	5	1985	1
Premiera Division (Spain)	www.fussballdaten.de	2016-02-10	FC Villarreal	Offence	17	Cedric Bakambu	1991-04-11	24	11	4	1991	1
Premiera Division (Spain)	www.fussballdaten.de	2016-02-10	FC Villarreal	Offence	10	Leonardo Carrilho Baptistão	1992-08-26	23	26	8	1992	2
Premiera Division (Spain)	www.fussballdaten.de	2016-02-10	FC Villarreal	Offence	7	Samuel	1990-07-13	25	13	7	1990	2
Premiera Division (Spain)	www.fussballdaten.de	2016-02-10	FC Villarreal	Offence	20	Adrian	1988-01-08	28	8	1	1988	1
Premiera Division (Spain)	www.fussballdaten.de	2016-02-10	FC Sevilla	Goal	1	Sergio Rico	1993-09-01	22	1	9	1993	2
Premiera Division (Spain)	www.fussballdaten.de	2016-02-10	FC Sevilla	Goal	13	Beto	1982-05-01	33	1	5	1982	1
Premiera Division (Spain)	www.fussballdaten.de	2016-02-10	FC Sevilla	Defence	5	Thimothee Kolodziejczak	1991-10-01	24	1	10	1991	2
Premiera Division (Spain)	www.fussballdaten.de	2016-02-10	FC Sevilla	Defence	2	Benoit Trémoulinas	1985-12-28	30	28	12	1985	2
Premiera Division (Spain)	www.fussballdaten.de	2016-02-10	FC Sevilla	Defence	3	Adil Rami	1985-12-27	30	27	12	1985	2
Premiera Division (Spain)	www.fussballdaten.de	2016-02-10	FC Sevilla	Defence	25	Mariano	1986-06-23	29	23	6	1986	1
Premiera Division (Spain)	www.fussballdaten.de	2016-02-10	FC Sevilla	Defence	23	Coke	1987-04-26	28	26	4	1987	1
Premiera Division (Spain)	www.fussballdaten.de	2016-02-10	FC Sevilla	Defence	17	Marco Andreolli	1986-06-10	29	10	6	1986	1
Premiera Division (Spain)	www.fussballdaten.de	2016-02-10	FC Sevilla	Defence	18	Sergio Escudero	1989-09-02	26	2	9	1989	2
Premiera Division (Spain)	www.fussballdaten.de	2016-02-10	FC Sevilla	Defence	6	Daniel Filipe Carriço	1988-08-04	27	4	8	1988	2
Premiera Division (Spain)	www.fussballdaten.de	2016-02-10	FC Sevilla	Defence		Federico Fazio	1987-03-17	28	17	3	1987	1
Premiera Division (Spain)	www.fussballdaten.de	2016-02-10	FC Sevilla	Defence	21	Nicolas Pareja	1984-01-19	32	19	1	1984	1
Premiera Division (Spain)	www.fussballdaten.de	2016-02-10	FC Sevilla	Midfield	20	Vitolo	1989-11-02	26	2	11	1989	2
Premiera Division (Spain)	www.fussballdaten.de	2016-02-10	FC Sevilla	Midfield	4	Grzegorz Krychowiak	1990-01-29	26	29	1	1990	1
Premiera Division (Spain)	www.fussballdaten.de	2016-02-10	FC Sevilla	Midfield	7	Michael Krohn-Dehli	1983-06-06	32	6	6	1983	1
Premiera Division (Spain)	www.fussballdaten.de	2016-02-10	FC Sevilla	Midfield	10	José Antonio Reyes	1983-09-01	32	1	9	1983	2
Premiera Division (Spain)	www.fussballdaten.de	2016-02-10	FC Sevilla	Midfield	15	Steven Nzonzi	1988-12-15	27	15	12	1988	2
Premiera Division (Spain)	www.fussballdaten.de	2016-02-10	FC Sevilla	Midfield	8	Vicente Iborra	1988-01-16	28	16	1	1988	1
Premiera Division (Spain)	www.fussballdaten.de	2016-02-10	FC Sevilla	Midfield	19	Ever Banega	1988-06-29	27	29	6	1988	1
Premiera Division (Spain)	www.fussballdaten.de	2016-02-10	FC Sevilla	Midfield	14	Sebastian Cristoforo	1993-08-23	22	23	8	1993	2
Premiera Division (Spain)	www.fussballdaten.de	2016-02-10	FC Sevilla	Midfield	12	Gael Kakuta	1991-06-21	24	21	6	1991	1
Premiera Division (Spain)	www.fussballdaten.de	2016-02-10	FC Sevilla	Midfield	16	Luismi	1992-05-05	23	5	5	1992	1
Premiera Division (Spain)	www.fussballdaten.de	2016-02-10	FC Sevilla	Offence	9	Kevin Gameiro	1987-04-09	28	9	4	1987	1
Premiera Division (Spain)	www.fussballdaten.de	2016-02-10	FC Sevilla	Offence	22	Evgen Konoplyanka	1989-09-29	26	29	9	1989	2
Premiera Division (Spain)	www.fussballdaten.de	2016-02-10	FC Sevilla	Offence	24	Fernando Llorente	1985-02-26	30	26	2	1985	1
Premiera Division (Spain)	www.fussballdaten.de	2016-02-10	FC Sevilla	Offence	11	Ciro Immobile	1990-02-20	25	20	2	1990	1
Premiera Division (Spain)	www.fussballdaten.de	2016-02-10	FC Sevilla	Offence		Juan Munoz	1995-11-12	20	12	11	1995	2
Premiera Division (Spain)	www.fussballdaten.de	2016-02-10	Athletic Bilbao	Goal	1	Gorka Iraizoz	1981-03-06	34	6	3	1981	1
Premiera Division (Spain)	www.fussballdaten.de	2016-02-10	Athletic Bilbao	Goal	13	Iago Herrerin	1988-01-25	28	25	1	1988	1
Premiera Division (Spain)	www.fussballdaten.de	2016-02-10	Athletic Bilbao	Defence	10	Oscar de Marcos	1989-04-14	26	14	4	1989	1
Premiera Division (Spain)	www.fussballdaten.de	2016-02-10	Athletic Bilbao	Defence	24	Mikel Balenziaga	1988-02-29	27	29	2	1988	1
Premiera Division (Spain)	www.fussballdaten.de	2016-02-10	Athletic Bilbao	Defence	4	Aymeric Laporte	1994-05-27	21	27	5	1994	1
Premiera Division (Spain)	www.fussballdaten.de	2016-02-10	Athletic Bilbao	Defence	16	Xabier Etxeita	1987-10-31	28	31	10	1987	2
Premiera Division (Spain)	www.fussballdaten.de	2016-02-10	Athletic Bilbao	Defence	2	Eneko Boveda	1988-12-14	27	14	12	1988	2
Premiera Division (Spain)	www.fussballdaten.de	2016-02-10	Athletic Bilbao	Defence	30	Lekue	1993-05-04	22	4	5	1993	1
Premiera Division (Spain)	www.fussballdaten.de	2016-02-10	Athletic Bilbao	Defence	18	Gurpegi	1980-08-19	35	19	8	1980	2
Premiera Division (Spain)	www.fussballdaten.de	2016-02-10	Athletic Bilbao	Midfield	7	Benat	1987-02-19	28	19	2	1987	1
Premiera Division (Spain)	www.fussballdaten.de	2016-02-10	Athletic Bilbao	Midfield	6	San Jose	1989-05-30	26	30	5	1989	1
Premiera Division (Spain)	www.fussballdaten.de	2016-02-10	Athletic Bilbao	Midfield	22	Raul Garcia	1986-07-11	29	11	7	1986	2
Premiera Division (Spain)	www.fussballdaten.de	2016-02-10	Athletic Bilbao	Midfield	14	Markel Susaeta	1987-12-14	28	14	12	1987	2
Premiera Division (Spain)	www.fussballdaten.de	2016-02-10	Athletic Bilbao	Midfield	25	Sabin	1992-01-04	24	4	1	1992	1
Premiera Division (Spain)	www.fussballdaten.de	2016-02-10	Athletic Bilbao	Midfield	5	Eraso	1990-03-22	25	22	3	1990	1
Premiera Division (Spain)	www.fussballdaten.de	2016-02-10	Athletic Bilbao	Midfield	17	Mikel Rico	1984-11-01	31	1	11	1984	2
Premiera Division (Spain)	www.fussballdaten.de	2016-02-10	Athletic Bilbao	Midfield	8	Ander Iturraspe	1989-03-08	26	8	3	1989	1
Premiera Division (Spain)	www.fussballdaten.de	2016-02-10	Athletic Bilbao	Midfield	3	Gorka Elustondo	1987-03-18	28	18	3	1987	1
Premiera Division (Spain)	www.fussballdaten.de	2016-02-10	Athletic Bilbao	Midfield	11	Ibai	1989-11-11	26	11	11	1989	2
Premiera Division (Spain)	www.fussballdaten.de	2016-02-10	Athletic Bilbao	Midfield	23	Ager Aketxe	1993-12-30	22	30	12	1993	2
Premiera Division (Spain)	www.fussballdaten.de	2016-02-10	Athletic Bilbao	Offence	20	Aritz Aduriz	1981-02-11	34	11	2	1981	1
Premiera Division (Spain)	www.fussballdaten.de	2016-02-10	Athletic Bilbao	Offence	15	Williams	1994-06-15	21	15	6	1994	1
Premiera Division (Spain)	www.fussballdaten.de	2016-02-10	Athletic Bilbao	Offence	19	Iker Muniain	1992-12-19	23	19	12	1992	2
Premiera Division (Spain)	www.fussballdaten.de	2016-02-10	Athletic Bilbao	Offence	9	Enrique Sola	1986-02-25	29	25	2	1986	1
Premiera Division (Spain)	www.fussballdaten.de	2016-02-10	Athletic Bilbao	Offence	21	Borja Viguera	1987-03-26	28	26	3	1987	1
Premiera Division (Spain)	www.fussballdaten.de	2016-02-10	Celta Vigo	Goal	1	Sergio Alvarez	1986-08-03	29	3	8	1986	2
Premiera Division (Spain)	www.fussballdaten.de	2016-02-10	Celta Vigo	Goal	13	Ruben	1995-07-25	20	25	7	1995	2
Premiera Division (Spain)	www.fussballdaten.de	2016-02-10	Celta Vigo	Goal	26	Nestor Diaz	1992-06-26	23	26	6	1992	1
Premiera Division (Spain)	www.fussballdaten.de	2016-02-10	Celta Vigo	Defence	2	Hugo Mallo	1991-11-30	24	30	11	1991	2
Premiera Division (Spain)	www.fussballdaten.de	2016-02-10	Celta Vigo	Defence	19	Jonny Castro	1994-03-03	21	3	3	1994	1
Premiera Division (Spain)	www.fussballdaten.de	2016-02-10	Celta Vigo	Defence	22	Gustavo Cabral	1985-10-14	30	14	10	1985	2
Premiera Division (Spain)	www.fussballdaten.de	2016-02-10	Celta Vigo	Defence	20	Sergi Gomez	1992-03-28	23	28	3	1992	1
Premiera Division (Spain)	www.fussballdaten.de	2016-02-10	Celta Vigo	Defence	21	Carles Planas	1991-03-04	24	4	3	1991	1
Premiera Division (Spain)	www.fussballdaten.de	2016-02-10	Celta Vigo	Defence	3	Andreu Fontas	1989-11-14	26	14	11	1989	2
Premiera Division (Spain)	www.fussballdaten.de	2016-02-10	Celta Vigo	Defence		Alende Lopez	1997-08-25	18	25	8	1997	2
Premiera Division (Spain)	www.fussballdaten.de	2016-02-10	Celta Vigo	Defence		David Goldar	1994-09-15	21	15	9	1994	2
Premiera Division (Spain)	www.fussballdaten.de	2016-02-10	Celta Vigo	Midfield	18	Daniel Wass	1989-05-31	26	31	5	1989	1
Premiera Division (Spain)	www.fussballdaten.de	2016-02-10	Celta Vigo	Midfield	8	Pedro Pablo Hernandez	1986-10-24	29	24	10	1986	2
Premiera Division (Spain)	www.fussballdaten.de	2016-02-10	Celta Vigo	Midfield	14	Fabian Orellana	1986-01-27	30	27	1	1986	1
Premiera Division (Spain)	www.fussballdaten.de	2016-02-10	Celta Vigo	Midfield	6	Nemanja Radoja	1993-02-06	23	6	2	1993	1
Premiera Division (Spain)	www.fussballdaten.de	2016-02-10	Celta Vigo	Midfield	24	Augusto	1986-04-10	29	10	4	1986	1
Premiera Division (Spain)	www.fussballdaten.de	2016-02-10	Celta Vigo	Midfield	23	Josep Sene	1991-12-10	24	10	12	1991	2
Premiera Division (Spain)	www.fussballdaten.de	2016-02-10	Celta Vigo	Midfield	28	Borja Fernandez	1995-08-16	20	16	8	1995	2
Premiera Division (Spain)	www.fussballdaten.de	2016-02-10	Celta Vigo	Midfield		Pape Diop	1997-08-08	18	8	8	1997	2
Premiera Division (Spain)	www.fussballdaten.de	2016-02-10	Celta Vigo	Midfield	17	Levy Madinda	1992-06-22	23	22	6	1992	1
Premiera Division (Spain)	www.fussballdaten.de	2016-02-10	Celta Vigo	Midfield	31	Borja Iglesias	1993-01-17	23	17	1	1993	1
Premiera Division (Spain)	www.fussballdaten.de	2016-02-10	Celta Vigo	Midfield		Marcelo Diaz	1986-12-30	29	30	12	1986	2
Premiera Division (Spain)	www.fussballdaten.de	2016-02-10	Celta Vigo	Offence	9	Iago Aspas	1987-08-01	28	1	8	1987	2
Premiera Division (Spain)	www.fussballdaten.de	2016-02-10	Celta Vigo	Offence	11	John Guidetti	1992-04-15	23	15	4	1992	1
Premiera Division (Spain)	www.fussballdaten.de	2016-02-10	Celta Vigo	Offence	7	Theo Bongonda	1995-11-20	20	20	11	1995	2
Premiera Division (Spain)	www.fussballdaten.de	2016-02-10	Celta Vigo	Offence	10	Nolito	1986-10-15	29	15	10	1986	2
Premiera Division (Spain)	www.fussballdaten.de	2016-02-10	Celta Vigo	Offence	16	Dejan Drazic	1995-09-26	20	26	9	1995	2
Premiera Division (Spain)	www.fussballdaten.de	2016-02-10	Celta Vigo	Offence		Claudio Beauvue	1988-04-16	27	16	4	1988	1
Premiera Division (Spain)	www.fussballdaten.de	2016-02-10	SD Eibar	Goal	11	Asier Riesgo	1983-10-06	32	6	10	1983	2
Premiera Division (Spain)	www.fussballdaten.de	2016-02-10	SD Eibar	Goal	2	Xabi Irureta	1986-03-21	29	21	3	1986	1
Premiera Division (Spain)	www.fussballdaten.de	2016-02-10	SD Eibar	Goal	25	Jaime	1980-12-10	35	10	12	1980	2
Premiera Division (Spain)	www.fussballdaten.de	2016-02-10	SD Eibar	Defence	7	Ander Capa	1992-05-14	23	14	5	1992	1
Premiera Division (Spain)	www.fussballdaten.de	2016-02-10	SD Eibar	Defence	15	Mauro dos Santos	1987-07-07	28	7	7	1987	2
Premiera Division (Spain)	www.fussballdaten.de	2016-02-10	SD Eibar	Defence	17	David Junca	1993-11-16	22	16	11	1993	2
Premiera Division (Spain)	www.fussballdaten.de	2016-02-10	SD Eibar	Defence	3	Aleksandar Pantic	1992-04-11	23	11	4	1992	1
Premiera Division (Spain)	www.fussballdaten.de	2016-02-10	SD Eibar	Defence	4	Ivan Ramis	1984-10-25	31	25	10	1984	2
Premiera Division (Spain)	www.fussballdaten.de	2016-02-10	SD Eibar	Defence	19	Luna	1991-03-17	24	17	3	1991	1
Premiera Division (Spain)	www.fussballdaten.de	2016-02-10	SD Eibar	Defence	16	Lillo	1989-03-27	26	27	3	1989	1
Premiera Division (Spain)	www.fussballdaten.de	2016-02-10	SD Eibar	Defence	23	Borja Ekiza	1988-03-06	27	6	3	1988	1
Premiera Division (Spain)	www.fussballdaten.de	2016-02-10	SD Eibar	Midfield	14	Dani Garcia	1990-05-24	25	24	5	1990	1
Premiera Division (Spain)	www.fussballdaten.de	2016-02-10	SD Eibar	Midfield	21	Saul	1986-05-24	29	24	5	1986	1
Premiera Division (Spain)	www.fussballdaten.de	2016-02-10	SD Eibar	Midfield	5	Gonzalo Escalante	1993-03-27	22	27	3	1993	1
Premiera Division (Spain)	www.fussballdaten.de	2016-02-10	SD Eibar	Midfield	24	Adrian González	1988-05-25	27	25	5	1988	1
Premiera Division (Spain)	www.fussballdaten.de	2016-02-10	SD Eibar	Midfield	8	Takashi Inui	1988-06-02	27	2	6	1988	1
Premiera Division (Spain)	www.fussballdaten.de	2016-02-10	SD Eibar	Midfield	2	Simone Verdi	1992-07-12	23	12	7	1992	2
Premiera Division (Spain)	www.fussballdaten.de	2016-02-10	SD Eibar	Midfield	6	Eddy	1992-08-02	23	2	8	1992	2
Premiera Division (Spain)	www.fussballdaten.de	2016-02-10	SD Eibar	Midfield		Jota	1991-06-16	24	16	6	1991	1
Premiera Division (Spain)	www.fussballdaten.de	2016-02-10	SD Eibar	Midfield	11	Izet Hajrovic	1991-08-04	24	4	8	1991	2
Premiera Division (Spain)	www.fussballdaten.de	2016-02-10	SD Eibar	Midfield		Inigo Barrenetxea	1994-01-10	22	10	1	1994	1
Premiera Division (Spain)	www.fussballdaten.de	2016-02-10	SD Eibar	Midfield		Josip Radosevic	1994-04-03	21	3	4	1994	1
Premiera Division (Spain)	www.fussballdaten.de	2016-02-10	SD Eibar	Offence	9	Sergi Enrich	1990-02-26	25	26	2	1990	1
Premiera Division (Spain)	www.fussballdaten.de	2016-02-10	SD Eibar	Offence	18	Borja Baston	1992-08-25	23	25	8	1992	2
Premiera Division (Spain)	www.fussballdaten.de	2016-02-10	SD Eibar	Offence	20	Keko	1991-12-28	24	28	12	1991	2
Premiera Division (Spain)	www.fussballdaten.de	2016-02-10	SD Eibar	Offence	10	Mikel Arruabarrena	1983-02-09	33	9	2	1983	1
Premiera Division (Spain)	www.fussballdaten.de	2016-02-10	Deportivo La Coruna	Goal	1	German Lux	1982-06-07	33	7	6	1982	1
Premiera Division (Spain)	www.fussballdaten.de	2016-02-10	Deportivo La Coruna	Goal	25	Manu	1986-03-09	29	9	3	1986	1
Premiera Division (Spain)	www.fussballdaten.de	2016-02-10	Deportivo La Coruna	Goal	13	Fabri	1987-12-31	28	31	12	1987	2
Premiera Division (Spain)	www.fussballdaten.de	2016-02-10	Deportivo La Coruna	Defence	3	Fernando Navarro	1982-06-25	33	25	6	1982	1
Premiera Division (Spain)	www.fussballdaten.de	2016-02-10	Deportivo La Coruna	Defence	12	Sidnei	1989-06-23	26	23	6	1989	1
Premiera Division (Spain)	www.fussballdaten.de	2016-02-10	Deportivo La Coruna	Defence	14	Alejandro Arribas	1989-05-01	26	1	5	1989	1
Premiera Division (Spain)	www.fussballdaten.de	2016-02-10	Deportivo La Coruna	Defence	15	Laure	1985-03-22	30	22	3	1985	1
Premiera Division (Spain)	www.fussballdaten.de	2016-02-10	Deportivo La Coruna	Defence	16	Luisinho	1985-05-05	30	5	5	1985	1
Premiera Division (Spain)	www.fussballdaten.de	2016-02-10	Deportivo La Coruna	Defence	23	Alberto Lopo	1980-05-05	35	5	5	1980	1
Premiera Division (Spain)	www.fussballdaten.de	2016-02-10	Deportivo La Coruna	Defence	2	Manuel Pablo	1976-01-25	40	25	1	1976	1
Premiera Division (Spain)	www.fussballdaten.de	2016-02-10	Deportivo La Coruna	Defence	18	Saul Garcia	1994-11-09	21	9	11	1994	2
Premiera Division (Spain)	www.fussballdaten.de	2016-02-10	Deportivo La Coruna	Midfield	19	Faycal Fajr	1988-08-01	27	1	8	1988	2
Premiera Division (Spain)	www.fussballdaten.de	2016-02-10	Deportivo La Coruna	Midfield	5	Pedro Mosquera	1988-04-21	27	21	4	1988	1
Premiera Division (Spain)	www.fussballdaten.de	2016-02-10	Deportivo La Coruna	Midfield	11	Juanfran	1988-09-11	27	11	9	1988	2
Premiera Division (Spain)	www.fussballdaten.de	2016-02-10	Deportivo La Coruna	Midfield	21	Luis Alberto	1992-09-28	23	28	9	1992	2
Premiera Division (Spain)	www.fussballdaten.de	2016-02-10	Deportivo La Coruna	Midfield	4	Alejandro Bergantinos	1985-06-07	30	7	6	1985	1
Premiera Division (Spain)	www.fussballdaten.de	2016-02-10	Deportivo La Coruna	Midfield	17	Federico Cartabia	1993-01-20	23	20	1	1993	1
Premiera Division (Spain)	www.fussballdaten.de	2016-02-10	Deportivo La Coruna	Midfield	22	Celso Borges	1988-08-27	27	27	8	1988	2
Premiera Division (Spain)	www.fussballdaten.de	2016-02-10	Deportivo La Coruna	Midfield	6	Cani	1981-08-03	34	3	8	1981	2
Premiera Division (Spain)	www.fussballdaten.de	2016-02-10	Deportivo La Coruna	Midfield	24	Jonas Gutierrez	1983-07-05	32	5	7	1983	2
Premiera Division (Spain)	www.fussballdaten.de	2016-02-10	Deportivo La Coruna	Midfield	10	Juan Domínguez	1990-01-08	26	8	1	1990	1
Premiera Division (Spain)	www.fussballdaten.de	2016-02-10	Deportivo La Coruna	Midfield	8	Haris Medunjanin	1985-03-08	30	8	3	1985	1
Premiera Division (Spain)	www.fussballdaten.de	2016-02-10	Deportivo La Coruna	Offence	7	Lucas Perez	1988-09-10	27	10	9	1988	2
Premiera Division (Spain)	www.fussballdaten.de	2016-02-10	Deportivo La Coruna	Offence	20	Jonathan RodrÍguez	1993-07-06	22	6	7	1993	2
Premiera Division (Spain)	www.fussballdaten.de	2016-02-10	Deportivo La Coruna	Offence	9	Oriol Riera	1986-07-03	29	3	7	1986	2
Premiera Division (Spain)	www.fussballdaten.de	2016-02-10	Deportivo La Coruna	Offence		Miguel Cardoso	1994-06-19	21	19	6	1994	1
Premiera Division (Spain)	www.fussballdaten.de	2016-02-10	FC Malaga	Goal	1	Idriss Karmeni	1984-02-18	31	18	2	1984	1
Premiera Division (Spain)	www.fussballdaten.de	2016-02-10	FC Malaga	Goal	13	Guillermo Ochoa	1985-07-13	30	13	7	1985	2
Premiera Division (Spain)	www.fussballdaten.de	2016-02-10	FC Malaga	Defence	18	Roberto Rosales	1988-11-20	27	20	11	1988	2
Premiera Division (Spain)	www.fussballdaten.de	2016-02-10	FC Malaga	Defence	3	Robson Weligton	1979-08-26	36	26	8	1979	2
Premiera Division (Spain)	www.fussballdaten.de	2016-02-10	FC Malaga	Defence	2	Raul Albentosa	1988-09-07	27	7	9	1988	2
Premiera Division (Spain)	www.fussballdaten.de	2016-02-10	FC Malaga	Defence	19	Arthur Boka	1983-04-02	32	2	4	1983	1
Premiera Division (Spain)	www.fussballdaten.de	2016-02-10	FC Malaga	Defence	15	Marcos Angeleri	1983-04-07	32	7	4	1983	1
Premiera Division (Spain)	www.fussballdaten.de	2016-02-10	FC Malaga	Defence	23	Miguel Torres	1986-01-28	30	28	1	1986	1
Premiera Division (Spain)	www.fussballdaten.de	2016-02-10	FC Malaga	Defence	21	Egor Filipenko	1988-04-10	27	10	4	1988	1
Premiera Division (Spain)	www.fussballdaten.de	2016-02-10	FC Malaga	Defence	4	Flavio	1991-10-19	24	19	10	1991	2
Premiera Division (Spain)	www.fussballdaten.de	2016-02-10	FC Malaga	Midfield	14	Recio	1991-01-11	25	11	1	1991	1
Premiera Division (Spain)	www.fussballdaten.de	2016-02-10	FC Malaga	Midfield	17	Sergio Duda	1980-06-27	35	27	6	1980	1
Premiera Division (Spain)	www.fussballdaten.de	2016-02-10	FC Malaga	Midfield	7	Juan Carlos	1990-03-30	25	30	3	1990	1
Premiera Division (Spain)	www.fussballdaten.de	2016-02-10	FC Malaga	Midfield	28	Juanpi	1994-01-24	22	24	1	1994	1
Premiera Division (Spain)	www.fussballdaten.de	2016-02-10	FC Malaga	Midfield		Pablo Fornals	1996-02-22	19	22	2	1996	1
Premiera Division (Spain)	www.fussballdaten.de	2016-02-10	FC Malaga	Midfield	12	Fernando Tissone	1986-07-24	29	24	7	1986	2
Premiera Division (Spain)	www.fussballdaten.de	2016-02-10	FC Malaga	Midfield	6	Ignacio Camacho	1990-05-04	25	4	5	1990	1
Premiera Division (Spain)	www.fussballdaten.de	2016-02-10	FC Malaga	Midfield	22	Adnane Tighadouini	1992-11-30	23	30	11	1992	2
Premiera Division (Spain)	www.fussballdaten.de	2016-02-10	FC Malaga	Midfield		Javier Ontiveros	1997-09-09	18	9	9	1997	2
Premiera Division (Spain)	www.fussballdaten.de	2016-02-10	FC Malaga	Midfield		Chori Castro	1984-09-14	31	14	9	1984	2
Premiera Division (Spain)	www.fussballdaten.de	2016-02-10	FC Malaga	Midfield	8	Fabio Espinho	1985-08-18	30	18	8	1985	2
Premiera Division (Spain)	www.fussballdaten.de	2016-02-10	FC Malaga	Midfield		Darder	1993-12-22	22	22	12	1993	2
Premiera Division (Spain)	www.fussballdaten.de	2016-02-10	FC Malaga	Offence	9	Charles	1984-04-04	31	4	4	1984	1
Premiera Division (Spain)	www.fussballdaten.de	2016-02-10	FC Malaga	Offence	20	Duje Cop	1990-02-01	26	1	2	1990	1
Premiera Division (Spain)	www.fussballdaten.de	2016-02-10	FC Malaga	Offence	11	Nordin Amrabat	1987-03-31	28	31	3	1987	1
Premiera Division (Spain)	www.fussballdaten.de	2016-02-10	FC Malaga	Offence	10	Ricardo Horta	1994-09-15	21	15	9	1994	2
Premiera Division (Spain)	www.fussballdaten.de	2016-02-10	FC Malaga	Offence	24	Roque Santa Cruz	1981-08-16	34	16	8	1981	2
Premiera Division (Spain)	www.fussballdaten.de	2016-02-10	FC Malaga	Offence	16	Hachim Mastour	1998-06-15	17	15	6	1998	1
Premiera Division (Spain)	www.fussballdaten.de	2016-02-10	FC Malaga	Offence		Christian Atsu	1992-01-10	24	10	1	1992	1
Premiera Division (Spain)	www.fussballdaten.de	2016-02-10	Real Sociedad	Goal	1	Geronimo Rulli	1992-05-20	23	20	5	1992	1
Premiera Division (Spain)	www.fussballdaten.de	2016-02-10	Real Sociedad	Goal	13	Oier Olazabal	1989-09-14	26	14	9	1989	2
Premiera Division (Spain)	www.fussballdaten.de	2016-02-10	Real Sociedad	Defence	6	Inigo Martinez	1991-05-17	24	17	5	1991	1
Premiera Division (Spain)	www.fussballdaten.de	2016-02-10	Real Sociedad	Defence	30	Aritz Elustondo	1994-01-11	22	11	1	1994	1
Premiera Division (Spain)	www.fussballdaten.de	2016-02-10	Real Sociedad	Defence	19	Yuri Berchiche	1990-02-10	26	10	2	1990	1
Premiera Division (Spain)	www.fussballdaten.de	2016-02-10	Real Sociedad	Defence	23	Diego Reyes	1992-09-19	23	19	9	1992	2
Premiera Division (Spain)	www.fussballdaten.de	2016-02-10	Real Sociedad	Defence	3	Mikel González	1985-09-24	30	24	9	1985	2
Premiera Division (Spain)	www.fussballdaten.de	2016-02-10	Real Sociedad	Defence	24	Alberto de la Bella	1985-12-02	30	2	12	1985	2
Premiera Division (Spain)	www.fussballdaten.de	2016-02-10	Real Sociedad	Defence	2	Carlos Martinez	1986-05-09	29	9	5	1986	1
Premiera Division (Spain)	www.fussballdaten.de	2016-02-10	Real Sociedad	Defence	20	Joseba Zaldua	1992-06-24	23	24	6	1992	1
Premiera Division (Spain)	www.fussballdaten.de	2016-02-10	Real Sociedad	Defence	15	Ion Ansotegi	1982-07-13	33	13	7	1982	2
Premiera Division (Spain)	www.fussballdaten.de	2016-02-10	Real Sociedad	Midfield	10	Xabier Prieto	1983-08-29	32	29	8	1983	2
Premiera Division (Spain)	www.fussballdaten.de	2016-02-10	Real Sociedad	Midfield	4	Asier Illarramendi	1990-03-08	25	8	3	1990	1
Premiera Division (Spain)	www.fussballdaten.de	2016-02-10	Real Sociedad	Midfield	14	Ruben Pardo	1992-10-22	23	22	10	1992	2
Premiera Division (Spain)	www.fussballdaten.de	2016-02-10	Real Sociedad	Midfield	16	Sergio Canales	1991-02-16	24	16	2	1991	1
Premiera Division (Spain)	www.fussballdaten.de	2016-02-10	Real Sociedad	Midfield	5	Markel	1986-05-05	29	5	5	1986	1
Premiera Division (Spain)	www.fussballdaten.de	2016-02-10	Real Sociedad	Midfield	18	Chori Castro	1984-09-14	31	14	9	1984	2
Premiera Division (Spain)	www.fussballdaten.de	2016-02-10	Real Sociedad	Midfield		Mikel Oyarzabel	1997-04-21	18	21	4	1997	1
Premiera Division (Spain)	www.fussballdaten.de	2016-02-10	Real Sociedad	Midfield	8	Esteban Granero	1987-07-02	28	2	7	1987	2
Premiera Division (Spain)	www.fussballdaten.de	2016-02-10	Real Sociedad	Midfield	17	David Zurutuza	1986-07-19	29	19	7	1986	2
Premiera Division (Spain)	www.fussballdaten.de	2016-02-10	Real Sociedad	Midfield	21	Hector Hernandez	1991-05-23	24	23	5	1991	1
Premiera Division (Spain)	www.fussballdaten.de	2016-02-10	Real Sociedad	Midfield	12	Alain Oyarzun	1993-09-27	22	27	9	1993	2
Premiera Division (Spain)	www.fussballdaten.de	2016-02-10	Real Sociedad	Offence	7	Bruma	1994-10-24	21	24	10	1994	2
Premiera Division (Spain)	www.fussballdaten.de	2016-02-10	Real Sociedad	Offence	11	Carlos Vela	1989-03-01	26	1	3	1989	1
Premiera Division (Spain)	www.fussballdaten.de	2016-02-10	Real Sociedad	Offence	22	Jonathas	1989-03-06	26	6	3	1989	1
Premiera Division (Spain)	www.fussballdaten.de	2016-02-10	Real Sociedad	Offence	9	Imanol Agirretxe	1987-02-24	28	24	2	1987	1
Premiera Division (Spain)	www.fussballdaten.de	2016-02-10	FC Getafe	Goal	25	Vicente Guaita	1987-02-18	28	18	2	1987	1
Premiera Division (Spain)	www.fussballdaten.de	2016-02-10	FC Getafe	Goal	1	Balazs Megyeri	1990-03-31	25	31	3	1990	1
Premiera Division (Spain)	www.fussballdaten.de	2016-02-10	FC Getafe	Defence	19	Damian Suarez	1988-04-27	27	27	4	1988	1
Premiera Division (Spain)	www.fussballdaten.de	2016-02-10	FC Getafe	Defence	2	Alexis	1985-08-04	30	4	8	1985	2
Premiera Division (Spain)	www.fussballdaten.de	2016-02-10	FC Getafe	Defence	3	Roberto Lago	1985-10-30	30	30	10	1985	2
Premiera Division (Spain)	www.fussballdaten.de	2016-02-10	FC Getafe	Defence	5	Santiago Vergini	1988-08-03	27	3	8	1988	2
Premiera Division (Spain)	www.fussballdaten.de	2016-02-10	FC Getafe	Defence	6	Cala	1989-11-26	26	26	11	1989	2
Premiera Division (Spain)	www.fussballdaten.de	2016-02-10	FC Getafe	Defence	15	Carlos Vigaray	1994-09-07	21	7	9	1994	2
Premiera Division (Spain)	www.fussballdaten.de	2016-02-10	FC Getafe	Defence	4	Emiliano Velazquez	1994-04-30	21	30	4	1994	1
Premiera Division (Spain)	www.fussballdaten.de	2016-02-10	FC Getafe	Defence	27	Javi Noblejas	1993-03-18	22	18	3	1993	1
Premiera Division (Spain)	www.fussballdaten.de	2016-02-10	FC Getafe	Midfield	18	Victor Rodriguez	1989-07-23	26	23	7	1989	2
Premiera Division (Spain)	www.fussballdaten.de	2016-02-10	FC Getafe	Midfield	8	Mehdi Lacen	1984-03-15	31	15	3	1984	1
Premiera Division (Spain)	www.fussballdaten.de	2016-02-10	FC Getafe	Midfield	22	Juan Rodriguez	1982-04-01	33	1	4	1982	1
Premiera Division (Spain)	www.fussballdaten.de	2016-02-10	FC Getafe	Midfield	14	Pedro León	1986-11-24	29	24	11	1986	2
Premiera Division (Spain)	www.fussballdaten.de	2016-02-10	FC Getafe	Midfield	10	Pablo Sarabia	1992-05-11	23	11	5	1992	1
Premiera Division (Spain)	www.fussballdaten.de	2016-02-10	FC Getafe	Midfield	7	Angel Lafita	1984-08-07	31	7	8	1984	2
Premiera Division (Spain)	www.fussballdaten.de	2016-02-10	FC Getafe	Midfield	21	Moi Gomez	1994-06-23	21	23	6	1994	1
Premiera Division (Spain)	www.fussballdaten.de	2016-02-10	FC Getafe	Midfield	30	Wanderson	1994-10-07	21	7	10	1994	2
Premiera Division (Spain)	www.fussballdaten.de	2016-02-10	FC Getafe	Midfield	11	Abdoul Karim Yoda	1988-10-25	27	25	10	1988	2
Premiera Division (Spain)	www.fussballdaten.de	2016-02-10	FC Getafe	Midfield	23	Alvaro Medran	1994-03-15	21	15	3	1994	1
Premiera Division (Spain)	www.fussballdaten.de	2016-02-10	FC Getafe	Midfield	17	Bernard Mensah	1994-12-29	21	29	12	1994	2
Premiera Division (Spain)	www.fussballdaten.de	2016-02-10	FC Getafe	Offence	12	Stefan Scepovic	1990-01-10	26	10	1	1990	1
Premiera Division (Spain)	www.fussballdaten.de	2016-02-10	FC Getafe	Offence	9	Alvaro	1991-04-27	24	27	4	1991	1
Premiera Division (Spain)	www.fussballdaten.de	2016-02-10	FC Getafe	Offence	32	Emi	1996-12-25	19	25	12	1996	2
Premiera Division (Spain)	www.fussballdaten.de	2016-02-10	FC Getafe	Offence	28	Ian Gonzalez	1993-02-11	22	11	2	1993	1
Premiera Division (Spain)	www.fussballdaten.de	2016-02-10	Real Betis	Goal	13	Antonio Adán	1987-05-13	28	13	5	1987	1
Premiera Division (Spain)	www.fussballdaten.de	2016-02-10	Real Betis	Goal	1	Daniel Gimenez	1983-07-30	32	30	7	1983	2
Premiera Division (Spain)	www.fussballdaten.de	2016-02-10	Real Betis	Defence	4	Bruno	1990-05-24	25	24	5	1990	1
Premiera Division (Spain)	www.fussballdaten.de	2016-02-10	Real Betis	Defence	12	Cristiano Piccini	1992-09-26	23	26	9	1992	2
Premiera Division (Spain)	www.fussballdaten.de	2016-02-10	Real Betis	Defence	17	Heiko Westermann	1983-08-14	32	14	8	1983	2
Premiera Division (Spain)	www.fussballdaten.de	2016-02-10	Real Betis	Defence	2	Francisco José Molinero	1985-07-26	30	26	7	1985	2
Premiera Division (Spain)	www.fussballdaten.de	2016-02-10	Real Betis	Defence	11	Juan Vargas	1983-10-05	32	5	10	1983	2
Premiera Division (Spain)	www.fussballdaten.de	2016-02-10	Real Betis	Defence	20	German Pezzella	1991-06-27	24	27	6	1991	1
Premiera Division (Spain)	www.fussballdaten.de	2016-02-10	Real Betis	Defence	33	Francisco Varela	1994-10-26	21	26	10	1994	2
Premiera Division (Spain)	www.fussballdaten.de	2016-02-10	Real Betis	Defence	6	Jordi Figueras	1987-05-17	28	17	5	1987	1
Premiera Division (Spain)	www.fussballdaten.de	2016-02-10	Real Betis	Defence		Martin Montoya	1991-04-14	24	14	4	1991	1
Premiera Division (Spain)	www.fussballdaten.de	2016-02-10	Real Betis	Defence	3	Tarek	1992-05-17	23	17	5	1992	1
Premiera Division (Spain)	www.fussballdaten.de	2016-02-10	Real Betis	Midfield	10	Dani Ceballos	1996-08-07	19	7	8	1996	2
Premiera Division (Spain)	www.fussballdaten.de	2016-02-10	Real Betis	Midfield	18	Alfred N´Diaye	1990-03-06	25	6	3	1990	1
Premiera Division (Spain)	www.fussballdaten.de	2016-02-10	Real Betis	Midfield	25	Petros	1989-05-29	26	29	5	1989	1
Premiera Division (Spain)	www.fussballdaten.de	2016-02-10	Real Betis	Midfield	16	Alvaro Cejudo	1984-01-29	32	29	1	1984	1
Premiera Division (Spain)	www.fussballdaten.de	2016-02-10	Real Betis	Midfield	7	Joaquín	1981-07-21	34	21	7	1981	2
Premiera Division (Spain)	www.fussballdaten.de	2016-02-10	Real Betis	Midfield	22	Francisco Portillo	1990-06-13	25	13	6	1990	1
Premiera Division (Spain)	www.fussballdaten.de	2016-02-10	Real Betis	Midfield	14	Xavi Torres	1986-11-21	29	21	11	1986	2
Premiera Division (Spain)	www.fussballdaten.de	2016-02-10	Real Betis	Midfield	15	Didier Digard	1986-07-12	29	12	7	1986	2
Premiera Division (Spain)	www.fussballdaten.de	2016-02-10	Real Betis	Midfield	23	Rafael van der Vaart	1983-02-11	32	11	2	1983	1
Premiera Division (Spain)	www.fussballdaten.de	2016-02-10	Real Betis	Midfield	52	Fabian	1996-04-03	19	3	4	1996	1
Premiera Division (Spain)	www.fussballdaten.de	2016-02-10	Real Betis	Midfield	5	Foued Kadir	1983-12-05	32	5	12	1983	2
Premiera Division (Spain)	www.fussballdaten.de	2016-02-10	Real Betis	Midfield	21	Alvaro Vadillo	1993-11-30	22	30	11	1993	2
Premiera Division (Spain)	www.fussballdaten.de	2016-02-10	Real Betis	Midfield		Charly Musonda	1996-10-15	19	15	10	1996	2
Premiera Division (Spain)	www.fussballdaten.de	2016-02-10	Real Betis	Offence	24	Rubén Castro	1981-06-27	34	27	6	1981	1
Premiera Division (Spain)	www.fussballdaten.de	2016-02-10	Real Betis	Offence	19	Jorge Molina	1982-04-22	33	22	4	1982	1
Premiera Division (Spain)	www.fussballdaten.de	2016-02-10	Real Betis	Offence	9	Ricky von Wolfswinkel	1989-01-27	27	27	1	1989	1
Premiera Division (Spain)	www.fussballdaten.de	2016-02-10	Real Betis	Offence	8	Vincenzo Rennella	1988-10-08	27	8	10	1988	2
Premiera Division (Spain)	www.fussballdaten.de	2016-02-10	FC Valencia	Goal	24	Jaume Domenech	1990-11-05	25	5	11	1990	2
Premiera Division (Spain)	www.fussballdaten.de	2016-02-10	FC Valencia	Goal	25	Mathew Ryan	1992-04-08	23	8	4	1992	1
Premiera Division (Spain)	www.fussballdaten.de	2016-02-10	FC Valencia	Goal	1	Diego Alves	1985-06-24	30	24	6	1985	1
Premiera Division (Spain)	www.fussballdaten.de	2016-02-10	FC Valencia	Defence	2	João Cancelo	1994-05-27	21	27	5	1994	1
Premiera Division (Spain)	www.fussballdaten.de	2016-02-10	FC Valencia	Defence	5	Shkodran Mustafi	1992-04-17	23	17	4	1992	1
Premiera Division (Spain)	www.fussballdaten.de	2016-02-10	FC Valencia	Defence	14	Gaya	1995-05-25	20	25	5	1995	1
Premiera Division (Spain)	www.fussballdaten.de	2016-02-10	FC Valencia	Defence	19	Antonio Barragan	1987-06-12	28	12	6	1987	1
Premiera Division (Spain)	www.fussballdaten.de	2016-02-10	FC Valencia	Defence	23	Aymen Abdennour	1989-08-06	26	6	8	1989	2
Premiera Division (Spain)	www.fussballdaten.de	2016-02-10	FC Valencia	Defence	3	Ruben Vezo	1994-04-25	21	25	4	1994	1
Premiera Division (Spain)	www.fussballdaten.de	2016-02-10	FC Valencia	Defence	4	Aderlan Santos	1989-04-09	26	9	4	1989	1
Premiera Division (Spain)	www.fussballdaten.de	2016-02-10	FC Valencia	Defence	6	Lucas Orban	1989-02-03	27	3	2	1989	1
Premiera Division (Spain)	www.fussballdaten.de	2016-02-10	FC Valencia	Defence		Guilherme Siqueira	1986-04-28	29	28	4	1986	1
Premiera Division (Spain)	www.fussballdaten.de	2016-02-10	FC Valencia	Midfield	10	Daniel Parejo	1989-04-16	26	16	4	1989	1
Premiera Division (Spain)	www.fussballdaten.de	2016-02-10	FC Valencia	Midfield	16	Zakaria Bakkali	1996-01-26	20	26	1	1996	1
Premiera Division (Spain)	www.fussballdaten.de	2016-02-10	FC Valencia	Midfield	21	André Gomes	1993-07-30	22	30	7	1993	2
Premiera Division (Spain)	www.fussballdaten.de	2016-02-10	FC Valencia	Midfield	12	Danilo	1996-02-28	19	28	2	1996	1
Premiera Division (Spain)	www.fussballdaten.de	2016-02-10	FC Valencia	Midfield	18	Javier Fuego	1984-01-04	32	4	1	1984	1
Premiera Division (Spain)	www.fussballdaten.de	2016-02-10	FC Valencia	Midfield	8	Sofiane Féghouli	1989-12-26	26	26	12	1989	2
Premiera Division (Spain)	www.fussballdaten.de	2016-02-10	FC Valencia	Midfield	15	Enzo Pérez	1986-02-22	29	22	2	1986	1
Premiera Division (Spain)	www.fussballdaten.de	2016-02-10	FC Valencia	Midfield	20	Rodrigo de Paul	1994-05-24	21	24	5	1994	1
Premiera Division (Spain)	www.fussballdaten.de	2016-02-10	FC Valencia	Midfield		Wilfried Zahibo	1993-08-21	22	21	8	1993	2
Premiera Division (Spain)	www.fussballdaten.de	2016-02-10	FC Valencia	Midfield	28	Tropi	1995-05-12	20	12	5	1995	1
Premiera Division (Spain)	www.fussballdaten.de	2016-02-10	FC Valencia	Midfield		Fran Villalba	1998-05-11	17	11	5	1998	1
Premiera Division (Spain)	www.fussballdaten.de	2016-02-10	FC Valencia	Midfield	31	Ibrahim Diallo	1996-08-12	19	12	8	1996	2
Premiera Division (Spain)	www.fussballdaten.de	2016-02-10	FC Valencia	Offence	9	Paco Alcacer	1993-08-30	22	30	8	1993	2
Premiera Division (Spain)	www.fussballdaten.de	2016-02-10	FC Valencia	Offence	22	Santi Mina	1995-12-07	20	7	12	1995	2
Premiera Division (Spain)	www.fussballdaten.de	2016-02-10	FC Valencia	Offence	7	Alvaro Negredo	1985-08-20	30	20	8	1985	2
Premiera Division (Spain)	www.fussballdaten.de	2016-02-10	FC Valencia	Offence	11	Pablo Piatti	1989-03-31	26	31	3	1989	1
Premiera Division (Spain)	www.fussballdaten.de	2016-02-10	FC Valencia	Offence	17	Rodrigo	1991-03-06	24	6	3	1991	1
Premiera Division (Spain)	www.fussballdaten.de	2016-02-10	FC Valencia	Offence		Denis Cheryshev	1990-12-26	25	26	12	1990	2
Premiera Division (Spain)	www.fussballdaten.de	2016-02-10	FC Valencia	Offence		Rafael Mir Vicente	1997-06-18	18	18	6	1997	1
Premiera Division (Spain)	www.fussballdaten.de	2016-02-10	Rayo Vallecano	Goal	25	Tono	1979-12-17	36	17	12	1979	2
Premiera Division (Spain)	www.fussballdaten.de	2016-02-10	Rayo Vallecano	Goal	13	Juan Carlos	1988-01-20	28	20	1	1988	1
Premiera Division (Spain)	www.fussballdaten.de	2016-02-10	Rayo Vallecano	Goal		Yoel	1988-08-28	27	28	8	1988	2
Premiera Division (Spain)	www.fussballdaten.de	2016-02-10	Rayo Vallecano	Goal	1	David Cobeno	1982-04-06	33	6	4	1982	1
Premiera Division (Spain)	www.fussballdaten.de	2016-02-10	Rayo Vallecano	Defence	27	Diego Llorente	1993-08-16	22	16	8	1993	2
Premiera Division (Spain)	www.fussballdaten.de	2016-02-10	Rayo Vallecano	Defence	3	Nacho	1989-03-07	26	7	3	1989	1
Premiera Division (Spain)	www.fussballdaten.de	2016-02-10	Rayo Vallecano	Defence	2	Tito	1985-07-11	30	11	7	1985	2
Premiera Division (Spain)	www.fussballdaten.de	2016-02-10	Rayo Vallecano	Defence	18	Zé Castro	1983-01-13	33	13	1	1983	1
Premiera Division (Spain)	www.fussballdaten.de	2016-02-10	Rayo Vallecano	Defence	4	Antonio Amaya	1983-05-31	32	31	5	1983	1
Premiera Division (Spain)	www.fussballdaten.de	2016-02-10	Rayo Vallecano	Defence	5	Dorado	1982-07-10	33	10	7	1982	2
Premiera Division (Spain)	www.fussballdaten.de	2016-02-10	Rayo Vallecano	Defence	15	Razvan Rat	1981-05-26	34	26	5	1981	1
Premiera Division (Spain)	www.fussballdaten.de	2016-02-10	Rayo Vallecano	Midfield	10	Roberto Trashorras	1981-02-28	34	28	2	1981	1
Premiera Division (Spain)	www.fussballdaten.de	2016-02-10	Rayo Vallecano	Midfield	8	Raul Baena	1989-03-02	26	2	3	1989	1
Premiera Division (Spain)	www.fussballdaten.de	2016-02-10	Rayo Vallecano	Midfield	21	Jozabed Sanchez Ruiz	1991-03-08	24	8	3	1991	1
Premiera Division (Spain)	www.fussballdaten.de	2016-02-10	Rayo Vallecano	Midfield	14	Pablo Hernández	1985-04-11	30	11	4	1985	1
Premiera Division (Spain)	www.fussballdaten.de	2016-02-10	Rayo Vallecano	Midfield	17	Quini	1989-09-24	26	24	9	1989	2
Premiera Division (Spain)	www.fussballdaten.de	2016-02-10	Rayo Vallecano	Midfield	20	Patrick Ebert	1987-03-17	28	17	3	1987	1
Premiera Division (Spain)	www.fussballdaten.de	2016-02-10	Rayo Vallecano	Midfield	12	Luis Farina	1991-04-20	24	20	4	1991	1
Premiera Division (Spain)	www.fussballdaten.de	2016-02-10	Rayo Vallecano	Midfield		Jonathan Montiel	1998-09-03	17	3	9	1998	2
Premiera Division (Spain)	www.fussballdaten.de	2016-02-10	Rayo Vallecano	Midfield	16	Chendong Zhang	1989-02-09	27	9	2	1989	1
Premiera Division (Spain)	www.fussballdaten.de	2016-02-10	Rayo Vallecano	Midfield	6	Qusseynou Cisse	1991-04-06	24	6	4	1991	1
Premiera Division (Spain)	www.fussballdaten.de	2016-02-10	Rayo Vallecano	Offence	23	Bebé	1990-07-12	25	12	7	1990	2
Premiera Division (Spain)	www.fussballdaten.de	2016-02-10	Rayo Vallecano	Offence	24	Javi Guerra	1982-03-15	33	15	3	1982	1
Premiera Division (Spain)	www.fussballdaten.de	2016-02-10	Rayo Vallecano	Offence	9	Manucho	1983-03-07	32	7	3	1983	1
Premiera Division (Spain)	www.fussballdaten.de	2016-02-10	Rayo Vallecano	Offence	19	Lass Bangoura	1992-03-30	23	30	3	1992	1
Premiera Division (Spain)	www.fussballdaten.de	2016-02-10	Rayo Vallecano	Offence	11	Adrian Embarba	1992-05-07	23	7	5	1992	1
Premiera Division (Spain)	www.fussballdaten.de	2016-02-10	Rayo Vallecano	Offence	7	Miku	1985-08-19	30	19	8	1985	2
Premiera Division (Spain)	www.fussballdaten.de	2016-02-10	Rayo Vallecano	Offence		Piti	1981-05-26	34	26	5	1981	1
Premiera Division (Spain)	www.fussballdaten.de	2016-02-10	Sporting Gijon	Goal	13	Alberto Garcia	1985-02-09	31	9	2	1985	1
Premiera Division (Spain)	www.fussballdaten.de	2016-02-10	Sporting Gijon	Goal	1	Ivan Cuellar	1984-05-27	31	27	5	1984	1
Premiera Division (Spain)	www.fussballdaten.de	2016-02-10	Sporting Gijon	Goal	26	Dennis	1992-08-08	23	8	8	1992	2
Premiera Division (Spain)	www.fussballdaten.de	2016-02-10	Sporting Gijon	Defence	2	Luis Hernandez	1989-04-14	26	14	4	1989	1
Premiera Division (Spain)	www.fussballdaten.de	2016-02-10	Sporting Gijon	Defence	18	Isma Lopez	1990-01-29	26	29	1	1990	1
Premiera Division (Spain)	www.fussballdaten.de	2016-02-10	Sporting Gijon	Defence	28	Jorge Meré	1997-04-17	18	17	4	1997	1
Premiera Division (Spain)	www.fussballdaten.de	2016-02-10	Sporting Gijon	Defence		Ognjen Vranjes	1989-10-24	26	24	10	1989	2
Premiera Division (Spain)	www.fussballdaten.de	2016-02-10	Sporting Gijon	Defence	3	Alex Menendez	1991-07-15	24	15	7	1991	2
Premiera Division (Spain)	www.fussballdaten.de	2016-02-10	Sporting Gijon	Defence	5	Bernardo	1989-07-11	26	11	7	1989	2
Premiera Division (Spain)	www.fussballdaten.de	2016-02-10	Sporting Gijon	Defence	11	Alberto Lora	1987-03-25	28	25	3	1987	1
Premiera Division (Spain)	www.fussballdaten.de	2016-02-10	Sporting Gijon	Defence	15	Roberto Canella	1988-02-07	28	7	2	1988	1
Premiera Division (Spain)	www.fussballdaten.de	2016-02-10	Sporting Gijon	Midfield	23	Jony	1991-07-09	24	9	7	1991	2
Premiera Division (Spain)	www.fussballdaten.de	2016-02-10	Sporting Gijon	Midfield	25	Alen Halilovic	1996-06-18	19	18	6	1996	1
Premiera Division (Spain)	www.fussballdaten.de	2016-02-10	Sporting Gijon	Midfield	17	Omar Mascarell	1993-02-02	23	2	2	1993	1
Premiera Division (Spain)	www.fussballdaten.de	2016-02-10	Sporting Gijon	Midfield	22	Pablo Perez	1993-08-02	22	2	8	1993	2
Premiera Division (Spain)	www.fussballdaten.de	2016-02-10	Sporting Gijon	Midfield	24	Rachid Ait Atmane	1993-02-04	23	4	2	1993	1
Premiera Division (Spain)	www.fussballdaten.de	2016-02-10	Sporting Gijon	Midfield		Daniel Ndi	1995-08-18	20	18	8	1995	2
Premiera Division (Spain)	www.fussballdaten.de	2016-02-10	Sporting Gijon	Midfield	8	Alex Barrera	1991-05-12	24	12	5	1991	1
Premiera Division (Spain)	www.fussballdaten.de	2016-02-10	Sporting Gijon	Midfield	14	Alberto Guitian	1990-07-29	25	29	7	1990	2
Premiera Division (Spain)	www.fussballdaten.de	2016-02-10	Sporting Gijon	Midfield	6	Sergio Álvarez	1987-05-02	28	2	5	1987	1
Premiera Division (Spain)	www.fussballdaten.de	2016-02-10	Sporting Gijon	Midfield	7	Juan Muniz	1992-03-14	23	14	3	1992	1
Premiera Division (Spain)	www.fussballdaten.de	2016-02-10	Sporting Gijon	Midfield	10	Nacho Cases	1987-11-22	28	22	11	1987	2
Premiera Division (Spain)	www.fussballdaten.de	2016-02-10	Sporting Gijon	Offence	9	Miguel Angel Guerrero	1990-07-12	25	12	7	1990	2
Premiera Division (Spain)	www.fussballdaten.de	2016-02-10	Sporting Gijon	Offence	20	Antonio Sanabria	1996-03-04	19	4	3	1996	1
Premiera Division (Spain)	www.fussballdaten.de	2016-02-10	Sporting Gijon	Offence	16	Carlos Castro	1995-06-01	20	1	6	1995	1
Premiera Division (Spain)	www.fussballdaten.de	2016-02-10	Sporting Gijon	Offence	19	Carlos Carmona	1987-07-05	28	5	7	1987	2
Premiera Division (Spain)	www.fussballdaten.de	2016-02-10	Sporting Gijon	Offence	21	Hugo Fraile	1987-03-16	28	16	3	1987	1
Premiera Division (Spain)	www.fussballdaten.de	2016-02-10	Sporting Gijon	Offence		Mendi	1993-06-12	22	12	6	1993	1
Premiera Division (Spain)	www.fussballdaten.de	2016-02-10	Espanyol Barcelona	Goal	13	Pau Lopez	1994-12-13	21	13	12	1994	2
Premiera Division (Spain)	www.fussballdaten.de	2016-02-10	Espanyol Barcelona	Goal		Giedrius Arlauskis	1987-12-01	28	1	12	1987	2
Premiera Division (Spain)	www.fussballdaten.de	2016-02-10	Espanyol Barcelona	Goal	1	Francesco Bardi	1992-01-18	24	18	1	1992	1
Premiera Division (Spain)	www.fussballdaten.de	2016-02-10	Espanyol Barcelona	Defence	22	Alvaro Gonzalez	1990-01-08	26	8	1	1990	1
Premiera Division (Spain)	www.fussballdaten.de	2016-02-10	Espanyol Barcelona	Defence	6	Enzo Roco	1992-08-16	23	16	8	1992	2
Premiera Division (Spain)	www.fussballdaten.de	2016-02-10	Espanyol Barcelona	Defence	3	Ruben Duarte	1995-10-18	20	18	10	1995	2
Premiera Division (Spain)	www.fussballdaten.de	2016-02-10	Espanyol Barcelona	Defence	18	Juan Rafael Fuentes	1990-01-05	26	5	1	1990	1
Premiera Division (Spain)	www.fussballdaten.de	2016-02-10	Espanyol Barcelona	Defence	23	Anaitz Arbilla	1987-05-15	28	15	5	1987	1
Premiera Division (Spain)	www.fussballdaten.de	2016-02-10	Espanyol Barcelona	Defence	2	Rober	1992-09-20	23	20	9	1992	2
Premiera Division (Spain)	www.fussballdaten.de	2016-02-10	Espanyol Barcelona	Defence	24	Raillo	1991-10-08	24	8	10	1991	2
Premiera Division (Spain)	www.fussballdaten.de	2016-02-10	Espanyol Barcelona	Defence	15	Michael Ciani	1984-04-06	31	6	4	1984	1
Premiera Division (Spain)	www.fussballdaten.de	2016-02-10	Espanyol Barcelona	Defence		Oscar Duarte	1989-06-03	26	3	6	1989	1
Premiera Division (Spain)	www.fussballdaten.de	2016-02-10	Espanyol Barcelona	Midfield	5	Victor Alvarez	1993-03-14	22	14	3	1993	1
Premiera Division (Spain)	www.fussballdaten.de	2016-02-10	Espanyol Barcelona	Midfield	17	Hernan Perez	1989-02-25	26	25	2	1989	1
Premiera Division (Spain)	www.fussballdaten.de	2016-02-10	Espanyol Barcelona	Midfield	25	Marco Asensio	1996-01-21	20	21	1	1996	1
Premiera Division (Spain)	www.fussballdaten.de	2016-02-10	Espanyol Barcelona	Midfield	4	Victor Sánchez	1987-09-08	28	8	9	1987	2
Premiera Division (Spain)	www.fussballdaten.de	2016-02-10	Espanyol Barcelona	Midfield	16	Javi Lopez	1986-01-21	30	21	1	1986	1
Premiera Division (Spain)	www.fussballdaten.de	2016-02-10	Espanyol Barcelona	Midfield	12	Papakouli Diop	1986-03-19	29	19	3	1986	1
Premiera Division (Spain)	www.fussballdaten.de	2016-02-10	Espanyol Barcelona	Midfield	14	Canas	1987-05-27	28	27	5	1987	1
Premiera Division (Spain)	www.fussballdaten.de	2016-02-10	Espanyol Barcelona	Midfield	8	Salva Sevilla	1984-03-18	31	18	3	1984	1
Premiera Division (Spain)	www.fussballdaten.de	2016-02-10	Espanyol Barcelona	Midfield	10	Abraham	1985-07-16	30	16	7	1985	2
Premiera Division (Spain)	www.fussballdaten.de	2016-02-10	Espanyol Barcelona	Midfield	19	Jordan	1994-07-06	21	6	7	1994	2
Premiera Division (Spain)	www.fussballdaten.de	2016-02-10	Espanyol Barcelona	Midfield	11	Francisco Montanes	1986-10-08	29	8	10	1986	2
Premiera Division (Spain)	www.fussballdaten.de	2016-02-10	UD Las Palmas	Goal	13	Javi Varas	1982-09-10	33	10	9	1982	2
Premiera Division (Spain)	www.fussballdaten.de	2016-02-10	UD Las Palmas	Goal	1	Raul Lizoain	1991-01-27	25	27	1	1991	1
Premiera Division (Spain)	www.fussballdaten.de	2016-02-10	UD Las Palmas	Goal	31	Dani Lorenzo	1993-04-20	22	20	4	1993	1
Premiera Division (Spain)	www.fussballdaten.de	2016-02-10	UD Las Palmas	Defence		David Simon	1989-12-31	26	31	12	1989	2
Premiera Division (Spain)	www.fussballdaten.de	2016-02-10	UD Las Palmas	Defence	16	Aythami	1986-04-02	29	2	4	1986	1
Premiera Division (Spain)	www.fussballdaten.de	2016-02-10	UD Las Palmas	Defence	23	Dani Castellano	1987-11-02	28	2	11	1987	2
Premiera Division (Spain)	www.fussballdaten.de	2016-02-10	UD Las Palmas	Defence	17	Pedro Bigas	1990-05-15	25	15	5	1990	1
Premiera Division (Spain)	www.fussballdaten.de	2016-02-10	UD Las Palmas	Defence	22	Javier Garrido	1985-03-15	30	15	3	1985	1
Premiera Division (Spain)	www.fussballdaten.de	2016-02-10	UD Las Palmas	Defence	3	Antolin Alcaraz	1982-07-30	33	30	7	1982	2
Premiera Division (Spain)	www.fussballdaten.de	2016-02-10	UD Las Palmas	Defence	5	David Garcia	1989-12-31	26	31	12	1989	2
Premiera Division (Spain)	www.fussballdaten.de	2016-02-10	UD Las Palmas	Defence	6	Angel	1981-03-10	34	10	3	1981	1
Premiera Division (Spain)	www.fussballdaten.de	2016-02-10	UD Las Palmas	Midfield	15	Roque	1989-06-07	26	7	6	1989	1
Premiera Division (Spain)	www.fussballdaten.de	2016-02-10	UD Las Palmas	Midfield	20	Jonathan Viera	1989-10-21	26	21	10	1989	2
Premiera Division (Spain)	www.fussballdaten.de	2016-02-10	UD Las Palmas	Midfield	25	Nabil El Zhar	1986-08-27	29	27	8	1986	2
Premiera Division (Spain)	www.fussballdaten.de	2016-02-10	UD Las Palmas	Midfield	4	Vicente Gomez	1988-08-31	27	31	8	1988	2
Premiera Division (Spain)	www.fussballdaten.de	2016-02-10	UD Las Palmas	Midfield	12	Wakaso	1990-07-25	25	25	7	1990	2
Premiera Division (Spain)	www.fussballdaten.de	2016-02-10	UD Las Palmas	Midfield	14	Hernan	1990-08-26	25	26	8	1990	2
Premiera Division (Spain)	www.fussballdaten.de	2016-02-10	UD Las Palmas	Midfield	19	Juan Emmanuel Culio	1983-08-30	32	30	8	1983	2
Premiera Division (Spain)	www.fussballdaten.de	2016-02-10	UD Las Palmas	Midfield	7	Nauzet Aleman	1985-02-25	30	25	2	1985	1
Premiera Division (Spain)	www.fussballdaten.de	2016-02-10	UD Las Palmas	Midfield	11	Momo	1982-07-15	33	15	7	1982	2
Premiera Division (Spain)	www.fussballdaten.de	2016-02-10	UD Las Palmas	Midfield	21	Juan Carlos Valerón	1975-06-17	40	17	6	1975	1
Premiera Division (Spain)	www.fussballdaten.de	2016-02-10	UD Las Palmas	Midfield	18	Javi Castellano	1987-11-02	28	2	11	1987	2
Premiera Division (Spain)	www.fussballdaten.de	2016-02-10	UD Las Palmas	Midfield		Montoro	1988-06-25	27	25	6	1988	1
Premiera Division (Spain)	www.fussballdaten.de	2016-02-10	UD Las Palmas	Offence	10	Sergio Araujo	1992-01-28	24	28	1	1992	1
Premiera Division (Spain)	www.fussballdaten.de	2016-02-10	UD Las Palmas	Offence	8	Willian José	1991-11-23	24	23	11	1991	2
Premiera Division (Spain)	www.fussballdaten.de	2016-02-10	UD Las Palmas	Offence	24	Tana	1990-09-20	25	20	9	1990	2
Premiera Division (Spain)	www.fussballdaten.de	2016-02-10	UD Las Palmas	Offence	9	Asdrubal	1991-03-13	24	13	3	1991	1
Premiera Division (Spain)	www.fussballdaten.de	2016-02-10	FC Granada	Goal	13	Andres Fernandez	1986-12-17	29	17	12	1986	2
Premiera Division (Spain)	www.fussballdaten.de	2016-02-10	FC Granada	Goal	1	Ivan Kelava	1988-02-20	27	20	2	1988	1
Premiera Division (Spain)	www.fussballdaten.de	2016-02-10	FC Granada	Goal	35	Stole Dimitrievski	1993-12-25	22	25	12	1993	2
Premiera Division (Spain)	www.fussballdaten.de	2016-02-10	FC Granada	Defence	2	David Lomban	1987-06-05	28	5	6	1987	1
Premiera Division (Spain)	www.fussballdaten.de	2016-02-10	FC Granada	Defence	3	Cristiano Biraghi	1992-09-12	23	12	9	1992	2
Premiera Division (Spain)	www.fussballdaten.de	2016-02-10	FC Granada	Defence	22	Dimitri Foulquier	1993-03-23	22	23	3	1993	1
Premiera Division (Spain)	www.fussballdaten.de	2016-02-10	FC Granada	Defence	25	Miguel Lopes	1986-12-19	29	19	12	1986	2
Premiera Division (Spain)	www.fussballdaten.de	2016-02-10	FC Granada	Defence	6	Jean-Sylvian Babin	1986-10-14	29	14	10	1986	2
Premiera Division (Spain)	www.fussballdaten.de	2016-02-10	FC Granada	Defence	12	Doria	1994-11-08	21	8	11	1994	2
Premiera Division (Spain)	www.fussballdaten.de	2016-02-10	FC Granada	Defence	5	Diego Mainz	1982-12-29	33	29	12	1982	2
Premiera Division (Spain)	www.fussballdaten.de	2016-02-10	FC Granada	Defence	14	Salva Ruiz	1995-05-17	20	17	5	1995	1
Premiera Division (Spain)	www.fussballdaten.de	2016-02-10	FC Granada	Defence		Ricardo Costa	1981-05-16	34	16	5	1981	1
Premiera Division (Spain)	www.fussballdaten.de	2016-02-10	FC Granada	Defence	19	Neuton	1990-03-14	25	14	3	1990	1
Premiera Division (Spain)	www.fussballdaten.de	2016-02-10	FC Granada	Defence	24	Yrondo Musavu-King	1992-01-08	24	8	1	1992	1
Premiera Division (Spain)	www.fussballdaten.de	2016-02-10	FC Granada	Midfield	23	Ruben Rochina	1991-03-23	24	23	3	1991	1
Premiera Division (Spain)	www.fussballdaten.de	2016-02-10	FC Granada	Midfield	8	Javier Marquez	1986-05-11	29	11	5	1986	1
Premiera Division (Spain)	www.fussballdaten.de	2016-02-10	FC Granada	Midfield	20	Ruben Perez	1989-04-26	26	26	4	1989	1
Premiera Division (Spain)	www.fussballdaten.de	2016-02-10	FC Granada	Midfield	4	Fran Rico	1987-08-03	28	3	8	1987	2
Premiera Division (Spain)	www.fussballdaten.de	2016-02-10	FC Granada	Midfield	21	Rene Krhin	1990-05-21	25	21	5	1990	1
Premiera Division (Spain)	www.fussballdaten.de	2016-02-10	FC Granada	Midfield	7	Rober Ibanez	1993-03-22	22	22	3	1993	1
Premiera Division (Spain)	www.fussballdaten.de	2016-02-10	FC Granada	Midfield	17	Edgar	1991-04-30	24	30	4	1991	1
Premiera Division (Spain)	www.fussballdaten.de	2016-02-10	FC Granada	Midfield		Adalberto Penaranda	1997-05-31	18	31	5	1997	1
Premiera Division (Spain)	www.fussballdaten.de	2016-02-10	FC Granada	Midfield	10	Piti	1981-05-26	34	26	5	1981	1
Premiera Division (Spain)	www.fussballdaten.de	2016-02-10	FC Granada	Midfield		Henry Uche	1995-12-04	20	4	12	1995	2
Premiera Division (Spain)	www.fussballdaten.de	2016-02-10	FC Granada	Midfield		Abdoulaye Doucouré	1994-01-01	22	1	1	1994	1
Premiera Division (Spain)	www.fussballdaten.de	2016-02-10	FC Granada	Offence	9	Youssef El-Arabi	1987-02-03	29	3	2	1987	1
Premiera Division (Spain)	www.fussballdaten.de	2016-02-10	FC Granada	Offence	11	Success Isaac	1996-01-07	20	7	1	1996	1
Premiera Division (Spain)	www.fussballdaten.de	2016-02-10	FC Granada	Offence	15	Nico Lopez	1993-10-01	22	1	10	1993	2
Premiera Division (Spain)	www.fussballdaten.de	2016-02-10	FC Granada	Offence	16	Thievy	1992-05-13	23	13	5	1992	1
Premiera Division (Spain)	www.fussballdaten.de	2016-02-10	FC Granada	Offence		David Barral	1983-05-10	32	10	5	1983	1
Premiera Division (Spain)	www.fussballdaten.de	2016-02-10	Levante UD	Goal	13	Ruben	1984-06-22	31	22	6	1984	1
Premiera Division (Spain)	www.fussballdaten.de	2016-02-10	Levante UD	Goal	25	Diego Marino	1990-05-09	25	9	5	1990	1
Premiera Division (Spain)	www.fussballdaten.de	2016-02-10	Levante UD	Goal	1	Jesus Fernandez	1988-06-11	27	11	6	1988	1
Premiera Division (Spain)	www.fussballdaten.de	2016-02-10	Levante UD	Defence	3	Tono	1989-11-07	26	7	11	1989	2
Premiera Division (Spain)	www.fussballdaten.de	2016-02-10	Levante UD	Defence	24	Zouhair Feddal	1989-01-01	27	1	1	1989	1
Premiera Division (Spain)	www.fussballdaten.de	2016-02-10	Levante UD	Defence	4	David Navarro	1980-05-25	35	25	5	1980	1
Premiera Division (Spain)	www.fussballdaten.de	2016-02-10	Levante UD	Defence	19	Pedro Lopez	1983-11-01	32	1	11	1983	2
Premiera Division (Spain)	www.fussballdaten.de	2016-02-10	Levante UD	Defence	2	Ivan Lopez	1993-08-23	22	23	8	1993	2
Premiera Division (Spain)	www.fussballdaten.de	2016-02-10	Levante UD	Defence	12	Juanfran	1976-07-15	39	15	7	1976	2
Premiera Division (Spain)	www.fussballdaten.de	2016-02-10	Levante UD	Defence	16	Angel Trujillo	1987-09-08	28	8	9	1987	2
Premiera Division (Spain)	www.fussballdaten.de	2016-02-10	Levante UD	Defence	15	Nikolaos Karampelas	1984-12-20	31	20	12	1984	2
Premiera Division (Spain)	www.fussballdaten.de	2016-02-10	Levante UD	Midfield	6	Victor Camarasa	1994-05-28	21	28	5	1994	1
Premiera Division (Spain)	www.fussballdaten.de	2016-02-10	Levante UD	Midfield	8	Jefferson Lerma	1994-10-25	21	25	10	1994	2
Premiera Division (Spain)	www.fussballdaten.de	2016-02-10	Levante UD	Midfield	11	Morales	1987-07-23	28	23	7	1987	2
Premiera Division (Spain)	www.fussballdaten.de	2016-02-10	Levante UD	Midfield	5	Simão	1988-07-23	27	23	7	1988	2
Premiera Division (Spain)	www.fussballdaten.de	2016-02-10	Levante UD	Midfield	7	Verza	1986-09-29	29	29	9	1986	2
Premiera Division (Spain)	www.fussballdaten.de	2016-02-10	Levante UD	Midfield	10	Ruben Garcia	1993-07-14	22	14	7	1993	2
Premiera Division (Spain)	www.fussballdaten.de	2016-02-10	Levante UD	Midfield	22	Mari	1987-12-06	28	6	12	1987	2
Premiera Division (Spain)	www.fussballdaten.de	2016-02-10	Levante UD	Midfield	17	Xumetra	1985-10-24	30	24	10	1985	2
Premiera Division (Spain)	www.fussballdaten.de	2016-02-10	Levante UD	Midfield		Mauricio Cuero	1993-01-28	23	28	1	1993	1
Premiera Division (Spain)	www.fussballdaten.de	2016-02-10	Levante UD	Offence	20	Deyverson	1991-05-08	24	8	5	1991	1
Premiera Division (Spain)	www.fussballdaten.de	2016-02-10	Levante UD	Offence	23	Nabil Ghilas	1990-04-20	25	20	4	1990	1
Premiera Division (Spain)	www.fussballdaten.de	2016-02-10	Levante UD	Offence	14	Roger	1991-01-03	25	3	1	1991	1
Premiera Division (Spain)	www.fussballdaten.de	2016-02-10	Levante UD	Offence	18	Victor Casadesus	1985-02-28	30	28	2	1985	1
Premiera Division (Spain)	www.fussballdaten.de	2016-02-10	Levante UD	Offence		Giuseppe Rossi	1987-02-01	29	1	2	1987	1
Ligue 1 (France)	www.fussballdaten.de	2016-02-10	Paris St. Germain	Goal		Kevin Trapp	1990-07-08	25	8	7	1990	2
Ligue 1 (France)	www.fussballdaten.de	2016-02-10	Paris St. Germain	Goal		Nicolas Douchez	1980-04-22	35	22	4	1980	1
Ligue 1 (France)	www.fussballdaten.de	2016-02-10	Paris St. Germain	Goal		Salvatore Sirigu	1987-01-12	29	12	1	1987	1
Ligue 1 (France)	www.fussballdaten.de	2016-02-10	Paris St. Germain	Defence		Gregory van der Wiel	1988-02-03	28	3	2	1988	1
Ligue 1 (France)	www.fussballdaten.de	2016-02-10	Paris St. Germain	Defence		Thiago Silva	1984-09-22	31	22	9	1984	2
Ligue 1 (France)	www.fussballdaten.de	2016-02-10	Paris St. Germain	Defence		David Luiz	1987-04-22	28	22	4	1987	1
Ligue 1 (France)	www.fussballdaten.de	2016-02-10	Paris St. Germain	Defence		Maxwell	1981-08-27	34	27	8	1981	2
Ligue 1 (France)	www.fussballdaten.de	2016-02-10	Paris St. Germain	Defence		Serge Aurier	1992-12-24	23	24	12	1992	2
Ligue 1 (France)	www.fussballdaten.de	2016-02-10	Paris St. Germain	Defence		Presnel Kimpembe	1995-08-13	20	13	8	1995	2
Ligue 1 (France)	www.fussballdaten.de	2016-02-10	Paris St. Germain	Defence		Layvin Kurzawa	1992-09-04	23	4	9	1992	2
Ligue 1 (France)	www.fussballdaten.de	2016-02-10	Paris St. Germain	Defence		Marquinhos	1994-05-14	21	14	5	1994	1
Ligue 1 (France)	www.fussballdaten.de	2016-02-10	Paris St. Germain	Midfield		Thiago Motta	1982-08-28	33	28	8	1982	2
Ligue 1 (France)	www.fussballdaten.de	2016-02-10	Paris St. Germain	Midfield		Marco Veratti	1992-11-05	23	5	11	1992	2
Ligue 1 (France)	www.fussballdaten.de	2016-02-10	Paris St. Germain	Midfield		Blaise Matuidi	1987-04-09	28	9	4	1987	1
Ligue 1 (France)	www.fussballdaten.de	2016-02-10	Paris St. Germain	Midfield		Javier Pastore	1989-06-20	26	20	6	1989	1
Ligue 1 (France)	www.fussballdaten.de	2016-02-10	Paris St. Germain	Midfield		Lucas Moura	1992-08-13	23	13	8	1992	2
Ligue 1 (France)	www.fussballdaten.de	2016-02-10	Paris St. Germain	Midfield		Adrien Rabiot	1995-04-03	20	3	4	1995	1
Ligue 1 (France)	www.fussballdaten.de	2016-02-10	Paris St. Germain	Midfield		Benjamin Stambouli	1990-08-13	25	13	8	1990	2
Ligue 1 (France)	www.fussballdaten.de	2016-02-10	Paris St. Germain	Midfield		Christopher Nkunku	1997-11-14	18	14	11	1997	2
Ligue 1 (France)	www.fussballdaten.de	2016-02-10	Paris St. Germain	Offence		Angel Di Maria	1988-02-14	27	14	2	1988	1
Ligue 1 (France)	www.fussballdaten.de	2016-02-10	Paris St. Germain	Offence		Edinson Cavani	1987-02-14	28	14	2	1987	1
Ligue 1 (France)	www.fussballdaten.de	2016-02-10	Paris St. Germain	Offence		Zlatan Ibrahimovic	1981-10-03	34	3	10	1981	2
Ligue 1 (France)	www.fussballdaten.de	2016-02-10	Paris St. Germain	Offence		Ezequiel Lavezzi	1985-05-03	30	3	5	1985	1
Ligue 1 (France)	www.fussballdaten.de	2016-02-10	Paris St. Germain	Offence		Jean-Kevin Augustin	1997-06-16	18	16	6	1997	1
Ligue 1 (France)	www.fussballdaten.de	2016-02-10	AS Monaco	Goal		Paul Nardi	1994-05-18	21	18	5	1994	1
Ligue 1 (France)	www.fussballdaten.de	2016-02-10	AS Monaco	Goal		Danijel Subasic	1984-10-27	31	27	10	1984	2
Ligue 1 (France)	www.fussballdaten.de	2016-02-10	AS Monaco	Goal		Seydou Sy	1995-12-12	20	12	12	1995	2
Ligue 1 (France)	www.fussballdaten.de	2016-02-10	AS Monaco	Defence		Raphael Diarra	1995-05-27	20	27	5	1995	1
Ligue 1 (France)	www.fussballdaten.de	2016-02-10	AS Monaco	Defence		Elderson Echiejile	1988-01-20	28	20	1	1988	1
Ligue 1 (France)	www.fussballdaten.de	2016-02-10	AS Monaco	Defence		Fabinho	1993-10-23	22	23	10	1993	2
Ligue 1 (France)	www.fussballdaten.de	2016-02-10	AS Monaco	Defence		Fabio Coentrao	1988-03-11	27	11	3	1988	1
Ligue 1 (France)	www.fussballdaten.de	2016-02-10	AS Monaco	Defence		Andrea Raggi	1984-06-24	31	24	6	1984	1
Ligue 1 (France)	www.fussballdaten.de	2016-02-10	AS Monaco	Defence		Ricardo Carvalho	1978-05-18	37	18	5	1978	1
Ligue 1 (France)	www.fussballdaten.de	2016-02-10	AS Monaco	Defence		Almamy Toure	1996-04-28	19	28	4	1996	1
Ligue 1 (France)	www.fussballdaten.de	2016-02-10	AS Monaco	Defence		Wallace Fortuna dos Santos	1994-10-14	21	14	10	1994	2
Ligue 1 (France)	www.fussballdaten.de	2016-02-10	AS Monaco	Midfield		Fares Bahlouli	1995-04-08	20	8	4	1995	1
Ligue 1 (France)	www.fussballdaten.de	2016-02-10	AS Monaco	Midfield		Tiemoue Bakayoko	1994-08-17	21	17	8	1994	2
Ligue 1 (France)	www.fussballdaten.de	2016-02-10	AS Monaco	Midfield		Bernardo Silva	1994-08-10	21	10	8	1994	2
Ligue 1 (France)	www.fussballdaten.de	2016-02-10	AS Monaco	Midfield		Boschilia	1996-03-05	19	5	3	1996	1
Ligue 1 (France)	www.fussballdaten.de	2016-02-10	AS Monaco	Midfield		Nabil Dirar	1986-02-25	29	25	2	1986	1
Ligue 1 (France)	www.fussballdaten.de	2016-02-10	AS Monaco	Midfield		Gil Dias	1996-09-28	19	28	9	1996	2
Ligue 1 (France)	www.fussballdaten.de	2016-02-10	AS Monaco	Midfield		Joao Moutinho	1986-09-08	29	8	9	1986	2
Ligue 1 (France)	www.fussballdaten.de	2016-02-10	AS Monaco	Midfield		Thomas Lemar	1995-11-12	20	12	11	1995	2
Ligue 1 (France)	www.fussballdaten.de	2016-02-10	AS Monaco	Midfield		Jonathan Mexique	1995-03-10	20	10	3	1995	1
Ligue 1 (France)	www.fussballdaten.de	2016-02-10	AS Monaco	Midfield		Mario Pasalic	1995-02-09	21	9	2	1995	1
Ligue 1 (France)	www.fussballdaten.de	2016-02-10	AS Monaco	Midfield		Rony	1995-12-28	20	28	12	1995	2
Ligue 1 (France)	www.fussballdaten.de	2016-02-10	AS Monaco	Midfield		Abdou Aziz Thiam	1997-01-15	19	15	1	1997	1
Ligue 1 (France)	www.fussballdaten.de	2016-02-10	AS Monaco	Midfield		Jérémy Toulalan	1983-09-10	32	10	9	1983	2
Ligue 1 (France)	www.fussballdaten.de	2016-02-10	AS Monaco	Offence		Guido Carrillo	1991-06-25	24	25	6	1991	1
Ligue 1 (France)	www.fussballdaten.de	2016-02-10	AS Monaco	Offence		Stephan El Shaarawy	1992-10-27	23	27	10	1992	2
Ligue 1 (France)	www.fussballdaten.de	2016-02-10	AS Monaco	Offence		Helder Costa	1994-01-12	22	12	1	1994	1
Ligue 1 (France)	www.fussballdaten.de	2016-02-10	AS Monaco	Offence		Ivan Cavaleiro	1993-10-18	22	18	10	1993	2
Ligue 1 (France)	www.fussballdaten.de	2016-02-10	AS Monaco	Offence		Corentin Tirard	1995-01-18	21	18	1	1995	1
Ligue 1 (France)	www.fussballdaten.de	2016-02-10	AS Monaco	Offence		Adama Traore	1995-06-28	20	28	6	1995	1
Ligue 1 (France)	www.fussballdaten.de	2016-02-10	AS Monaco	Offence		Lacina Traoré	1990-08-20	25	20	8	1990	2
Ligue 1 (France)	www.fussballdaten.de	2016-02-10	AS St. Etienne	Goal		Anthony Maisonnial	1998-03-23	17	23	3	1998	1
Ligue 1 (France)	www.fussballdaten.de	2016-02-10	AS St. Etienne	Goal		Jessy Moulin	1986-01-13	30	13	1	1986	1
Ligue 1 (France)	www.fussballdaten.de	2016-02-10	AS St. Etienne	Goal		Stéphane Ruffier	1986-09-27	29	27	9	1986	2
Ligue 1 (France)	www.fussballdaten.de	2016-02-10	AS St. Etienne	Defence		Benoît Assou-Ekoto	1984-03-24	31	24	3	1984	1
Ligue 1 (France)	www.fussballdaten.de	2016-02-10	AS St. Etienne	Defence		Jonathan Brison	1983-02-07	33	7	2	1983	1
Ligue 1 (France)	www.fussballdaten.de	2016-02-10	AS St. Etienne	Defence		Francois Clerc	1983-04-18	32	18	4	1983	1
Ligue 1 (France)	www.fussballdaten.de	2016-02-10	AS St. Etienne	Defence		Benjamin Kantie Karamoko	1995-05-17	20	17	5	1995	1
Ligue 1 (France)	www.fussballdaten.de	2016-02-10	AS St. Etienne	Defence		Kevin Malcuit	1991-07-31	24	31	7	1991	2
Ligue 1 (France)	www.fussballdaten.de	2016-02-10	AS St. Etienne	Defence		Florentin Pogba	1990-08-19	25	19	8	1990	2
Ligue 1 (France)	www.fussballdaten.de	2016-02-10	AS St. Etienne	Defence		Pierre-Yves Polomat	1993-12-27	22	27	12	1993	2
Ligue 1 (France)	www.fussballdaten.de	2016-02-10	AS St. Etienne	Defence		Mustapha Sall	1985-11-30	30	30	11	1985	2
Ligue 1 (France)	www.fussballdaten.de	2016-02-10	AS St. Etienne	Defence		Kevin Théophile-Catherine	1989-10-28	26	28	10	1989	2
Ligue 1 (France)	www.fussballdaten.de	2016-02-10	AS St. Etienne	Midfield		Jonathan Bamba	1996-03-26	19	26	3	1996	1
Ligue 1 (France)	www.fussballdaten.de	2016-02-10	AS St. Etienne	Midfield		Jérémy Clement	1984-08-26	31	26	8	1984	2
Ligue 1 (France)	www.fussballdaten.de	2016-02-10	AS St. Etienne	Midfield		Renaud Cohade	1984-09-29	31	29	9	1984	2
Ligue 1 (France)	www.fussballdaten.de	2016-02-10	AS St. Etienne	Midfield		Benjamin Corgnet	1987-04-06	28	6	4	1987	1
Ligue 1 (France)	www.fussballdaten.de	2016-02-10	AS St. Etienne	Midfield		Ismael Diomande	1992-08-28	23	28	8	1992	2
Ligue 1 (France)	www.fussballdaten.de	2016-02-10	AS St. Etienne	Midfield		Valentin Eysseric	1992-03-25	23	25	3	1992	1
Ligue 1 (France)	www.fussballdaten.de	2016-02-10	AS St. Etienne	Midfield		Romain Hamouma	1987-03-29	28	29	3	1987	1
Ligue 1 (France)	www.fussballdaten.de	2016-02-10	AS St. Etienne	Midfield		Fabien Lemoine	1987-03-16	28	16	3	1987	1
Ligue 1 (France)	www.fussballdaten.de	2016-02-10	AS St. Etienne	Midfield		Vincent Pajot	1990-08-19	25	19	8	1990	2
Ligue 1 (France)	www.fussballdaten.de	2016-02-10	AS St. Etienne	Midfield		Loic Perrin	1985-08-07	30	7	8	1985	2
Ligue 1 (France)	www.fussballdaten.de	2016-02-10	AS St. Etienne	Midfield		Cazim Suljic	1996-10-29	19	29	10	1996	2
Ligue 1 (France)	www.fussballdaten.de	2016-02-10	AS St. Etienne	Offence		Jean-Christophe Bahebeck	1993-05-01	22	1	5	1993	1
Ligue 1 (France)	www.fussballdaten.de	2016-02-10	AS St. Etienne	Offence		Erin Pinheiro	1997-07-15	18	15	7	1997	2
Ligue 1 (France)	www.fussballdaten.de	2016-02-10	AS St. Etienne	Offence		Neal Maupay	1996-08-14	19	14	8	1996	2
Ligue 1 (France)	www.fussballdaten.de	2016-02-10	AS St. Etienne	Offence		Kévin Monnet-Paquet	1988-08-19	27	19	8	1988	2
Ligue 1 (France)	www.fussballdaten.de	2016-02-10	AS St. Etienne	Offence		Nolan Roux	1988-03-01	27	1	3	1988	1
Ligue 1 (France)	www.fussballdaten.de	2016-02-10	AS St. Etienne	Offence		Robert Beric	1991-06-17	24	17	6	1991	1
Ligue 1 (France)	www.fussballdaten.de	2016-02-10	Olympique Lyon	Goal		Mathieu Gorgelin	1990-08-05	25	5	8	1990	2
Ligue 1 (France)	www.fussballdaten.de	2016-02-10	Olympique Lyon	Goal		Anthony Lopes	1990-10-01	25	1	10	1990	2
Ligue 1 (France)	www.fussballdaten.de	2016-02-10	Olympique Lyon	Goal		Lucas Mocio	1994-05-11	21	11	5	1994	1
Ligue 1 (France)	www.fussballdaten.de	2016-02-10	Olympique Lyon	Defence		Henri Bedimo	1984-06-04	31	4	6	1984	1
Ligue 1 (France)	www.fussballdaten.de	2016-02-10	Olympique Lyon	Defence		Milan Bisevac	1983-08-31	32	31	8	1983	2
Ligue 1 (France)	www.fussballdaten.de	2016-02-10	Olympique Lyon	Defence		Christophe Jallet	1983-10-31	32	31	10	1983	2
Ligue 1 (France)	www.fussballdaten.de	2016-02-10	Olympique Lyon	Defence		Bakary Kone	1988-04-27	27	27	4	1988	1
Ligue 1 (France)	www.fussballdaten.de	2016-02-10	Olympique Lyon	Defence		Jeremy Morel	1984-04-02	31	2	4	1984	1
Ligue 1 (France)	www.fussballdaten.de	2016-02-10	Olympique Lyon	Defence		Romaric N´Gouma	1995-01-28	21	28	1	1995	1
Ligue 1 (France)	www.fussballdaten.de	2016-02-10	Olympique Lyon	Defence		Rafeal da Silva	1990-07-09	25	9	7	1990	2
Ligue 1 (France)	www.fussballdaten.de	2016-02-10	Olympique Lyon	Defence		Lindsay Rose	1992-02-08	24	8	2	1992	1
Ligue 1 (France)	www.fussballdaten.de	2016-02-10	Olympique Lyon	Defence		Samuel Umtiti	1993-11-14	22	14	11	1993	2
Ligue 1 (France)	www.fussballdaten.de	2016-02-10	Olympique Lyon	Defence		Mapou Yanga-Mbiwa	1989-05-15	26	15	5	1989	1
Ligue 1 (France)	www.fussballdaten.de	2016-02-10	Olympique Lyon	Midfield		Darder	1993-12-22	22	22	12	1993	2
Ligue 1 (France)	www.fussballdaten.de	2016-02-10	Olympique Lyon	Midfield		Nabil Fekir	1993-07-18	22	18	7	1993	2
Ligue 1 (France)	www.fussballdaten.de	2016-02-10	Olympique Lyon	Midfield		Jordan Ferri	1992-03-12	23	12	3	1992	1
Ligue 1 (France)	www.fussballdaten.de	2016-02-10	Olympique Lyon	Midfield		Gueida Fofana	1991-05-16	24	16	5	1991	1
Ligue 1 (France)	www.fussballdaten.de	2016-02-10	Olympique Lyon	Midfield		Rachid Ghezzal	1992-05-09	23	9	5	1992	1
Ligue 1 (France)	www.fussballdaten.de	2016-02-10	Olympique Lyon	Midfield		Maxime Gonalons	1989-03-10	26	10	3	1989	1
Ligue 1 (France)	www.fussballdaten.de	2016-02-10	Olympique Lyon	Midfield		Clément Grenier	1991-01-07	25	7	1	1991	1
Ligue 1 (France)	www.fussballdaten.de	2016-02-10	Olympique Lyon	Midfield		Steed Malbranque	1980-01-06	36	6	1	1980	1
Ligue 1 (France)	www.fussballdaten.de	2016-02-10	Olympique Lyon	Midfield		Arnold Mvuemba	1985-01-28	31	28	1	1985	1
Ligue 1 (France)	www.fussballdaten.de	2016-02-10	Olympique Lyon	Midfield		Corentin Tolisso	1994-08-03	21	3	8	1994	2
Ligue 1 (France)	www.fussballdaten.de	2016-02-10	Olympique Lyon	Midfield		Matthieu Valbuena	1984-09-28	31	28	9	1984	2
Ligue 1 (France)	www.fussballdaten.de	2016-02-10	Olympique Lyon	Offence		Claudio Beauvue	1988-04-16	27	16	4	1988	1
Ligue 1 (France)	www.fussballdaten.de	2016-02-10	Olympique Lyon	Offence		Maxwell Cornet	1996-09-27	19	27	9	1996	2
Ligue 1 (France)	www.fussballdaten.de	2016-02-10	Olympique Lyon	Offence		Zakarie Labidi	1995-02-08	21	8	2	1995	1
Ligue 1 (France)	www.fussballdaten.de	2016-02-10	Olympique Lyon	Offence		Alexandre Lacazette	1991-05-28	24	28	5	1991	1
Ligue 1 (France)	www.fussballdaten.de	2016-02-10	Olympique Lyon	Offence		Aldo kalulu	1996-01-21	20	21	1	1996	1
Ligue 1 (France)	www.fussballdaten.de	2016-02-10	Olympique Marseille	Goal		Steve Mandanda	1985-03-28	30	28	3	1985	1
Ligue 1 (France)	www.fussballdaten.de	2016-02-10	Olympique Marseille	Goal		Yohann Pelé	1982-11-04	33	4	11	1982	2
Ligue 1 (France)	www.fussballdaten.de	2016-02-10	Olympique Marseille	Defence		Gael Andonian	1995-02-07	21	7	2	1995	1
Ligue 1 (France)	www.fussballdaten.de	2016-02-10	Olympique Marseille	Defence		Paolo De Ceglie	1986-09-17	29	17	9	1986	2
Ligue 1 (France)	www.fussballdaten.de	2016-02-10	Olympique Marseille	Defence		Brice Dja Djedje	1990-12-23	25	23	12	1990	2
Ligue 1 (France)	www.fussballdaten.de	2016-02-10	Olympique Marseille	Defence		Eirik Haugan	1997-08-27	18	27	8	1997	2
Ligue 1 (France)	www.fussballdaten.de	2016-02-10	Olympique Marseille	Defence		Mauricio Isla	1988-06-12	27	12	6	1988	1
Ligue 1 (France)	www.fussballdaten.de	2016-02-10	Olympique Marseille	Defence		Javi Manquillo	1994-05-05	21	5	5	1994	1
Ligue 1 (France)	www.fussballdaten.de	2016-02-10	Olympique Marseille	Defence		Benjamin Mendy	1994-07-17	21	17	7	1994	2
Ligue 1 (France)	www.fussballdaten.de	2016-02-10	Olympique Marseille	Defence		Nicolas N´Koulou	1990-03-27	25	27	3	1990	1
Ligue 1 (France)	www.fussballdaten.de	2016-02-10	Olympique Marseille	Defence		Brice Nlaté Ekongolo	1996-10-08	19	8	10	1996	2
Ligue 1 (France)	www.fussballdaten.de	2016-02-10	Olympique Marseille	Defence		Karim Rekik	1994-12-02	21	2	12	1994	2
Ligue 1 (France)	www.fussballdaten.de	2016-02-10	Olympique Marseille	Defence		Rolando	1985-08-31	30	31	8	1985	2
Ligue 1 (France)	www.fussballdaten.de	2016-02-10	Olympique Marseille	Defence		Alphousseyni Sane	1996-01-17	20	17	1	1996	1
Ligue 1 (France)	www.fussballdaten.de	2016-02-10	Olympique Marseille	Defence		Stephane Sparagna	1995-02-17	20	17	2	1995	1
Ligue 1 (France)	www.fussballdaten.de	2016-02-10	Olympique Marseille	Midfield		Romain Alessandrini	1989-04-03	26	3	4	1989	1
Ligue 1 (France)	www.fussballdaten.de	2016-02-10	Olympique Marseille	Midfield		Abdelaziz Barrada	1989-06-19	26	19	6	1989	1
Ligue 1 (France)	www.fussballdaten.de	2016-02-10	Olympique Marseille	Midfield		Remy Cabella	1990-03-08	25	8	3	1990	1
Ligue 1 (France)	www.fussballdaten.de	2016-02-10	Olympique Marseille	Midfield		Abou Diaby	1986-05-11	29	11	5	1986	1
Ligue 1 (France)	www.fussballdaten.de	2016-02-10	Olympique Marseille	Midfield		Lassana Diarra	1985-03-13	30	13	3	1985	1
Ligue 1 (France)	www.fussballdaten.de	2016-02-10	Olympique Marseille	Midfield		Maxime Lopez	1997-12-04	18	4	12	1997	2
Ligue 1 (France)	www.fussballdaten.de	2016-02-10	Olympique Marseille	Midfield		Lucas Silva	1993-02-16	22	16	2	1993	1
Ligue 1 (France)	www.fussballdaten.de	2016-02-10	Olympique Marseille	Midfield		Georges-Kevin N´Koudou	1995-02-13	20	13	2	1995	1
Ligue 1 (France)	www.fussballdaten.de	2016-02-10	Olympique Marseille	Midfield		Lucas Ocampos	1994-07-11	21	11	7	1994	2
Ligue 1 (France)	www.fussballdaten.de	2016-02-10	Olympique Marseille	Midfield		Alaixys Romao	1984-01-18	32	18	1	1984	1
Ligue 1 (France)	www.fussballdaten.de	2016-02-10	Olympique Marseille	Midfield		Bouna Sarr	1992-01-31	24	31	1	1992	1
Ligue 1 (France)	www.fussballdaten.de	2016-02-10	Olympique Marseille	Midfield		Andre Zambo	1995-11-16	20	16	11	1995	2
Ligue 1 (France)	www.fussballdaten.de	2016-02-10	Olympique Marseille	Offence		Michy Batshuayi	1993-10-02	22	2	10	1993	2
Ligue 1 (France)	www.fussballdaten.de	2016-02-10	Olympique Marseille	Offence		Billel Omrani	1993-06-02	22	2	6	1993	1
Ligue 1 (France)	www.fussballdaten.de	2016-02-10	Olympique Marseille	Offence		Jeremie Porsan-Clemente	1997-12-16	18	16	12	1997	2
Ligue 1 (France)	www.fussballdaten.de	2016-02-10	Girondins Bordeaux	Goal		Alexandre Brucato	1996-01-21	20	21	1	1996	1
Ligue 1 (France)	www.fussballdaten.de	2016-02-10	Girondins Bordeaux	Goal		Cédric Carrasso	1981-12-30	34	30	12	1981	2
Ligue 1 (France)	www.fussballdaten.de	2016-02-10	Girondins Bordeaux	Goal		Simon Lefebvre	1997-05-06	18	6	5	1997	1
Ligue 1 (France)	www.fussballdaten.de	2016-02-10	Girondins Bordeaux	Goal		Jerome Prior	1995-08-08	20	8	8	1995	2
Ligue 1 (France)	www.fussballdaten.de	2016-02-10	Girondins Bordeaux	Defence		Diego Contento	1990-05-01	25	1	5	1990	1
Ligue 1 (France)	www.fussballdaten.de	2016-02-10	Girondins Bordeaux	Defence		Milan Gajic	1996-01-28	20	28	1	1996	1
Ligue 1 (France)	www.fussballdaten.de	2016-02-10	Girondins Bordeaux	Defence		Frederic Guilbert	1994-12-24	21	24	12	1994	2
Ligue 1 (France)	www.fussballdaten.de	2016-02-10	Girondins Bordeaux	Defence		Pablo	1991-06-21	24	21	6	1991	1
Ligue 1 (France)	www.fussballdaten.de	2016-02-10	Girondins Bordeaux	Defence		Nicolas Pallois	1987-09-19	28	19	9	1987	2
Ligue 1 (France)	www.fussballdaten.de	2016-02-10	Girondins Bordeaux	Defence		Maxime Poundje	1992-08-16	23	16	8	1992	2
Ligue 1 (France)	www.fussballdaten.de	2016-02-10	Girondins Bordeaux	Defence		David Sambissa	1996-01-11	20	11	1	1996	1
Ligue 1 (France)	www.fussballdaten.de	2016-02-10	Girondins Bordeaux	Defence		Ludovic Sané	1987-03-22	28	22	3	1987	1
Ligue 1 (France)	www.fussballdaten.de	2016-02-10	Girondins Bordeaux	Defence		Cedric Yambere	1990-11-06	25	6	11	1990	2
Ligue 1 (France)	www.fussballdaten.de	2016-02-10	Girondins Bordeaux	Midfield		Andre Biyogo Poko	1993-03-07	22	7	3	1993	1
Ligue 1 (France)	www.fussballdaten.de	2016-02-10	Girondins Bordeaux	Midfield		Clement Chantome	1987-09-11	28	11	9	1987	2
Ligue 1 (France)	www.fussballdaten.de	2016-02-10	Girondins Bordeaux	Midfield		Wahbi Khazri	1991-02-08	25	8	2	1991	1
Ligue 1 (France)	www.fussballdaten.de	2016-02-10	Girondins Bordeaux	Midfield		Robin Maulun	1996-11-23	19	23	11	1996	2
Ligue 1 (France)	www.fussballdaten.de	2016-02-10	Girondins Bordeaux	Midfield		Adam Ounas	1996-11-11	19	11	11	1996	2
Ligue 1 (France)	www.fussballdaten.de	2016-02-10	Girondins Bordeaux	Midfield		Jaroslav Plasil	1982-01-05	34	5	1	1982	1
Ligue 1 (France)	www.fussballdaten.de	2016-02-10	Girondins Bordeaux	Midfield		Grégory Sertic	1989-08-05	26	5	8	1989	2
Ligue 1 (France)	www.fussballdaten.de	2016-02-10	Girondins Bordeaux	Midfield		Kevin Soni	1988-04-17	27	17	4	1988	1
Ligue 1 (France)	www.fussballdaten.de	2016-02-10	Girondins Bordeaux	Midfield		Abdou Traore	1988-01-17	28	17	1	1988	1
Ligue 1 (France)	www.fussballdaten.de	2016-02-10	Girondins Bordeaux	Midfield		Valentin Vada	1996-03-06	19	6	3	1996	1
Ligue 1 (France)	www.fussballdaten.de	2016-02-10	Girondins Bordeaux	Offence		Enzo Crivelli	1995-02-06	21	6	2	1995	1
Ligue 1 (France)	www.fussballdaten.de	2016-02-10	Girondins Bordeaux	Offence		Cheick Diabate	1988-04-25	27	25	4	1988	1
Ligue 1 (France)	www.fussballdaten.de	2016-02-10	Girondins Bordeaux	Offence		Jussie	1983-09-19	32	19	9	1983	2
Ligue 1 (France)	www.fussballdaten.de	2016-02-10	Girondins Bordeaux	Offence		Gaetan Laborde	1994-05-03	21	3	5	1994	1
Ligue 1 (France)	www.fussballdaten.de	2016-02-10	Girondins Bordeaux	Offence		Nicolas Maurice-Belay	1985-04-19	30	19	4	1985	1
Ligue 1 (France)	www.fussballdaten.de	2016-02-10	Girondins Bordeaux	Offence		Diego Rolan	1993-03-24	22	24	3	1993	1
Ligue 1 (France)	www.fussballdaten.de	2016-02-10	Girondins Bordeaux	Offence		Henri Saivet	1990-10-26	25	26	10	1990	2
Ligue 1 (France)	www.fussballdaten.de	2016-02-10	Girondins Bordeaux	Offence		Isaac Thelin	1992-09-15	23	15	9	1992	2
Ligue 1 (France)	www.fussballdaten.de	2016-02-10	Girondins Bordeaux	Offence		Thomas Toure	1993-12-27	22	27	12	1993	2
Ligue 1 (France)	www.fussballdaten.de	2016-02-10	Girondins Bordeaux	Offence		Kevin Zinga	1997-05-01	18	1	5	1997	1
Serie A (Italy)	www.fussballdaten.de	2016-02-10	SSC Neapel	Goal	25	Jose Manuel Reina	1982-08-31	33	31	8	1982	2
Serie A (Italy)	www.fussballdaten.de	2016-02-10	SSC Neapel	Goal	1	Rafael	1990-05-20	25	20	5	1990	1
Serie A (Italy)	www.fussballdaten.de	2016-02-10	SSC Neapel	Goal	22	Gabriel	1992-09-27	23	27	9	1992	2
Serie A (Italy)	www.fussballdaten.de	2016-02-10	SSC Neapel	Defence	33	Raul Albiol	1985-09-04	30	4	9	1985	2
Serie A (Italy)	www.fussballdaten.de	2016-02-10	SSC Neapel	Defence	2	Elseid Hysaj	1994-02-02	22	2	2	1994	1
Serie A (Italy)	www.fussballdaten.de	2016-02-10	SSC Neapel	Defence	26	Kalidou Koulibaly	1991-06-20	24	20	6	1991	1
Serie A (Italy)	www.fussballdaten.de	2016-02-10	SSC Neapel	Defence	31	Faouzi Ghoulam	1991-02-01	25	1	2	1991	1
Serie A (Italy)	www.fussballdaten.de	2016-02-10	SSC Neapel	Defence	11	Christian Maggio	1982-02-11	33	11	2	1982	1
Serie A (Italy)	www.fussballdaten.de	2016-02-10	SSC Neapel	Defence	21	Vlad Chiriches	1989-11-14	26	14	11	1989	2
Serie A (Italy)	www.fussballdaten.de	2016-02-10	SSC Neapel	Defence	3	Ivan Strinic	1987-07-17	28	17	7	1987	2
Serie A (Italy)	www.fussballdaten.de	2016-02-10	SSC Neapel	Defence	4	Henrique	1986-10-14	29	14	10	1986	2
Serie A (Italy)	www.fussballdaten.de	2016-02-10	SSC Neapel	Defence	18	Zuniga	1985-12-14	30	14	12	1985	2
Serie A (Italy)	www.fussballdaten.de	2016-02-10	SSC Neapel	Defence	96	Sebastiano Luperto	1996-09-06	19	6	9	1996	2
Serie A (Italy)	www.fussballdaten.de	2016-02-10	SSC Neapel	Midfield	17	Marek Hamsik	1987-07-27	28	27	7	1987	2
Serie A (Italy)	www.fussballdaten.de	2016-02-10	SSC Neapel	Midfield	5	Allan	1991-01-08	25	8	1	1991	1
Serie A (Italy)	www.fussballdaten.de	2016-02-10	SSC Neapel	Midfield	8	Jorginho	1991-12-20	24	20	12	1991	2
Serie A (Italy)	www.fussballdaten.de	2016-02-10	SSC Neapel	Midfield	14	Dries Mertens	1987-05-06	28	6	5	1987	1
Serie A (Italy)	www.fussballdaten.de	2016-02-10	SSC Neapel	Midfield	19	David Lopez	1989-10-09	26	9	10	1989	2
Serie A (Italy)	www.fussballdaten.de	2016-02-10	SSC Neapel	Midfield	77	Omar El Kaddouri	1990-08-21	25	21	8	1990	2
Serie A (Italy)	www.fussballdaten.de	2016-02-10	SSC Neapel	Midfield	6	Mirko Valdifiori	1986-04-21	29	21	4	1986	1
Serie A (Italy)	www.fussballdaten.de	2016-02-10	SSC Neapel	Midfield	94	Nathaniel Chalobah	1994-12-12	21	12	12	1994	2
Serie A (Italy)	www.fussballdaten.de	2016-02-10	SSC Neapel	Midfield	16	Jonathan de Guzman	1987-09-13	28	13	9	1987	2
Serie A (Italy)	www.fussballdaten.de	2016-02-10	SSC Neapel	Midfield	20	Jacopo Dezi	1992-02-10	24	10	2	1992	1
Serie A (Italy)	www.fussballdaten.de	2016-02-10	SSC Neapel	Offence	7	José Callejon	1987-02-11	28	11	2	1987	1
Serie A (Italy)	www.fussballdaten.de	2016-02-10	SSC Neapel	Offence	9	Gonzalo Higuain	1987-12-10	28	10	12	1987	2
Serie A (Italy)	www.fussballdaten.de	2016-02-10	SSC Neapel	Offence	24	Lorenzo Insigne	1991-06-04	24	4	6	1991	1
Serie A (Italy)	www.fussballdaten.de	2016-02-10	SSC Neapel	Offence	23	Manolo Gabbiadini	1991-11-26	24	26	11	1991	2
Serie A (Italy)	www.fussballdaten.de	2016-02-10	Juventus Turin	Goal	1	Gianluigi Buffon	1978-01-28	38	28	1	1978	1
Serie A (Italy)	www.fussballdaten.de	2016-02-10	Juventus Turin	Goal	25	Neto	1989-07-19	26	19	7	1989	2
Serie A (Italy)	www.fussballdaten.de	2016-02-10	Juventus Turin	Goal	34	Rubinho	1982-08-04	33	4	8	1982	2
Serie A (Italy)	www.fussballdaten.de	2016-02-10	Juventus Turin	Goal	38	Emil Audero	1997-01-18	19	18	1	1997	1
Serie A (Italy)	www.fussballdaten.de	2016-02-10	Juventus Turin	Defence	19	Leonardo Bonucci	1987-05-01	28	1	5	1987	1
Serie A (Italy)	www.fussballdaten.de	2016-02-10	Juventus Turin	Defence	3	Giorgio Chiellini	1984-08-14	31	14	8	1984	2
Serie A (Italy)	www.fussballdaten.de	2016-02-10	Juventus Turin	Defence	15	Andrea Barzagli	1981-05-08	34	8	5	1981	1
Serie A (Italy)	www.fussballdaten.de	2016-02-10	Juventus Turin	Defence	33	Patrice Evra	1981-05-15	34	15	5	1981	1
Serie A (Italy)	www.fussballdaten.de	2016-02-10	Juventus Turin	Defence	26	Stephan Lichtsteiner	1984-01-16	32	16	1	1984	1
Serie A (Italy)	www.fussballdaten.de	2016-02-10	Juventus Turin	Defence	12	Alex Sandro	1991-01-26	25	26	1	1991	1
Serie A (Italy)	www.fussballdaten.de	2016-02-10	Juventus Turin	Defence	4	Josè Martin Cáceres	1987-04-07	28	7	4	1987	1
Serie A (Italy)	www.fussballdaten.de	2016-02-10	Juventus Turin	Defence	24	Daniele Rugani	1994-07-29	21	29	7	1994	2
Serie A (Italy)	www.fussballdaten.de	2016-02-10	Juventus Turin	Midfield	10	Paul Pogba	1993-03-15	22	15	3	1993	1
Serie A (Italy)	www.fussballdaten.de	2016-02-10	Juventus Turin	Midfield	8	Claudio Marchisio	1986-01-19	30	19	1	1986	1
Serie A (Italy)	www.fussballdaten.de	2016-02-10	Juventus Turin	Midfield	27	Stefano Sturaro	1993-03-09	22	9	3	1993	1
Serie A (Italy)	www.fussballdaten.de	2016-02-10	Juventus Turin	Midfield	6	Sami Khedira	1987-04-04	28	4	4	1987	1
Serie A (Italy)	www.fussballdaten.de	2016-02-10	Juventus Turin	Midfield	11	Hernanes	1985-05-29	30	29	5	1985	1
Serie A (Italy)	www.fussballdaten.de	2016-02-10	Juventus Turin	Midfield	20	Simone Padoin	1984-03-18	31	18	3	1984	1
Serie A (Italy)	www.fussballdaten.de	2016-02-10	Juventus Turin	Midfield	37	Roberto Pereyra	1991-01-07	25	7	1	1991	1
Serie A (Italy)	www.fussballdaten.de	2016-02-10	Juventus Turin	Midfield	18	Mario Lemina	1993-09-01	22	1	9	1993	2
Serie A (Italy)	www.fussballdaten.de	2016-02-10	Juventus Turin	Midfield	22	Kwadwo Asamoah	1988-08-09	27	9	8	1988	2
Serie A (Italy)	www.fussballdaten.de	2016-02-10	Juventus Turin	Midfield	18	Mauricio Isla	1988-06-12	27	12	6	1988	1
Serie A (Italy)	www.fussballdaten.de	2016-02-10	Juventus Turin	Midfield	29	Kingsley Coman	1996-06-13	19	13	6	1996	1
Serie A (Italy)	www.fussballdaten.de	2016-02-10	Juventus Turin	Offence	21	Paulo Dybala	1993-11-15	22	15	11	1993	2
Serie A (Italy)	www.fussballdaten.de	2016-02-10	Juventus Turin	Offence	9	Alvaro Morata	1992-10-23	23	23	10	1992	2
Serie A (Italy)	www.fussballdaten.de	2016-02-10	Juventus Turin	Offence	16	Juan Cuadrado	1988-05-26	27	26	5	1988	1
Serie A (Italy)	www.fussballdaten.de	2016-02-10	Juventus Turin	Offence	17	Mario Mandzukic	1986-05-21	29	21	5	1986	1
Serie A (Italy)	www.fussballdaten.de	2016-02-10	Juventus Turin	Offence	7	Simone Zaza	1991-06-25	24	25	6	1991	1
Serie A (Italy)	www.fussballdaten.de	2016-02-10	Juventus Turin	Offence	24	Fernando Llorente	1985-02-26	30	26	2	1985	1
Serie A (Italy)	www.fussballdaten.de	2016-02-10	Juventus Turin	Offence		Andrea Favilli	1997-05-17	18	17	5	1997	1
Serie A (Italy)	www.fussballdaten.de	2016-02-10	AC Florenz	Goal	12	Ciprian Tatarusanu	1986-02-09	30	9	2	1986	1
Serie A (Italy)	www.fussballdaten.de	2016-02-10	AC Florenz	Goal	24	Luca Lezzerini	1995-03-24	20	24	3	1995	1
Serie A (Italy)	www.fussballdaten.de	2016-02-10	AC Florenz	Goal	33	Luigi Sepe	1991-05-08	24	8	5	1991	1
Serie A (Italy)	www.fussballdaten.de	2016-02-10	AC Florenz	Defence	2	Gonzalo Rodriguez	1984-04-10	31	10	4	1984	1
Serie A (Italy)	www.fussballdaten.de	2016-02-10	AC Florenz	Defence	13	Davide Astori	1987-01-07	29	7	1	1987	1
Serie A (Italy)	www.fussballdaten.de	2016-02-10	AC Florenz	Defence	28	Marcos Alonso	1990-12-28	25	28	12	1990	2
Serie A (Italy)	www.fussballdaten.de	2016-02-10	AC Florenz	Defence	32	Facundo Roncaglia	1987-02-10	29	10	2	1987	1
Serie A (Italy)	www.fussballdaten.de	2016-02-10	AC Florenz	Defence	4	Nenad Tomovic	1987-08-30	28	30	8	1987	2
Serie A (Italy)	www.fussballdaten.de	2016-02-10	AC Florenz	Defence	23	Manuel Pasqual	1982-03-13	33	13	3	1982	1
Serie A (Italy)	www.fussballdaten.de	2016-02-10	AC Florenz	Defence	3	Gilberto	1993-03-07	22	7	3	1993	1
Serie A (Italy)	www.fussballdaten.de	2016-02-10	AC Florenz	Defence		Ricardo Bagadur	1995-09-16	20	16	9	1995	2
Serie A (Italy)	www.fussballdaten.de	2016-02-10	AC Florenz	Midfield	20	Borja Valero	1985-01-12	31	12	1	1985	1
Serie A (Italy)	www.fussballdaten.de	2016-02-10	AC Florenz	Midfield	8	Matias Vecino	1991-08-24	24	24	8	1991	2
Serie A (Italy)	www.fussballdaten.de	2016-02-10	AC Florenz	Midfield	72	Josip Ilicic	1988-01-29	28	29	1	1988	1
Serie A (Italy)	www.fussballdaten.de	2016-02-10	AC Florenz	Midfield	5	Milan Badelj	1989-02-25	26	25	2	1989	1
Serie A (Italy)	www.fussballdaten.de	2016-02-10	AC Florenz	Midfield	14	Matias Fernandez	1986-05-15	29	15	5	1986	1
Serie A (Italy)	www.fussballdaten.de	2016-02-10	AC Florenz	Midfield	16	Jakub Blaszczykowski	1985-12-14	30	14	12	1985	2
Serie A (Italy)	www.fussballdaten.de	2016-02-10	AC Florenz	Midfield	18	Mario Suarez	1987-02-24	28	24	2	1987	1
Serie A (Italy)	www.fussballdaten.de	2016-02-10	AC Florenz	Midfield	21	Joan Verdu	1983-05-05	32	5	5	1983	1
Serie A (Italy)	www.fussballdaten.de	2016-02-10	AC Florenz	Midfield		Tino Costa	1985-01-09	31	9	1	1985	1
Serie A (Italy)	www.fussballdaten.de	2016-02-10	AC Florenz	Midfield	27	Marko Bakic	1993-11-01	22	1	11	1993	2
Serie A (Italy)	www.fussballdaten.de	2016-02-10	AC Florenz	Midfield		Abdou Lahat Diakhate	1998-12-31	17	31	12	1998	2
Serie A (Italy)	www.fussballdaten.de	2016-02-10	AC Florenz	Midfield		Oleksandr Yakovenko	1987-06-23	28	23	6	1987	1
Serie A (Italy)	www.fussballdaten.de	2016-02-10	AC Florenz	Offence	9	Nikola Kalinic	1988-01-05	28	5	1	1988	1
Serie A (Italy)	www.fussballdaten.de	2016-02-10	AC Florenz	Offence	10	Federico Bernardeschi	1994-02-16	21	16	2	1994	1
Serie A (Italy)	www.fussballdaten.de	2016-02-10	AC Florenz	Offence	30	Khouma Babacar	1993-03-17	22	17	3	1993	1
Serie A (Italy)	www.fussballdaten.de	2016-02-10	AC Florenz	Offence	22	Giuseppe Rossi	1987-02-01	29	1	2	1987	1
Serie A (Italy)	www.fussballdaten.de	2016-02-10	AC Florenz	Offence	11	Ante Rebic	1993-09-21	22	21	9	1993	2
Serie A (Italy)	www.fussballdaten.de	2016-02-10	AC Florenz	Offence		Mauro Zarate	1987-03-18	28	18	3	1987	1
Serie A (Italy)	www.fussballdaten.de	2016-02-10	AC Florenz	Offence		Cristian Tello	1991-08-11	24	11	8	1991	2
Serie A (Italy)	www.fussballdaten.de	2016-02-10	AC Florenz	Offence		Jaime Baez	1995-04-25	20	25	4	1995	1
Serie A (Italy)	www.fussballdaten.de	2016-02-10	Inter Mailand	Goal	1	Samir Handanovic	1984-07-14	31	14	7	1984	2
Serie A (Italy)	www.fussballdaten.de	2016-02-10	Inter Mailand	Goal	30	Juan Carrizo	1984-05-06	31	6	5	1984	1
Serie A (Italy)	www.fussballdaten.de	2016-02-10	Inter Mailand	Goal	46	Tommaso Berni	1983-03-06	32	6	3	1983	1
Serie A (Italy)	www.fussballdaten.de	2016-02-10	Inter Mailand	Defence		Jeison Murillo	1992-05-27	23	27	5	1992	1
Serie A (Italy)	www.fussballdaten.de	2016-02-10	Inter Mailand	Defence	25	Miranda	1984-09-07	31	7	9	1984	2
Serie A (Italy)	www.fussballdaten.de	2016-02-10	Inter Mailand	Defence	12	Alex Telles	1992-12-15	23	15	12	1992	2
Serie A (Italy)	www.fussballdaten.de	2016-02-10	Inter Mailand	Defence	5	Juan Jesus	1991-06-10	24	10	6	1991	1
Serie A (Italy)	www.fussballdaten.de	2016-02-10	Inter Mailand	Defence	55	Yuto Nagatomo	1986-09-12	29	12	9	1986	2
Serie A (Italy)	www.fussballdaten.de	2016-02-10	Inter Mailand	Defence	21	Davide Santon	1991-01-02	25	2	1	1991	1
Serie A (Italy)	www.fussballdaten.de	2016-02-10	Inter Mailand	Defence	23	Andrea Ranocchia	1988-02-16	27	16	2	1988	1
Serie A (Italy)	www.fussballdaten.de	2016-02-10	Inter Mailand	Defence	33	Danilo d´Ambrosio	1988-09-09	27	9	9	1988	2
Serie A (Italy)	www.fussballdaten.de	2016-02-10	Inter Mailand	Defence	14	Martin Montoya	1991-04-14	24	14	4	1991	1
Serie A (Italy)	www.fussballdaten.de	2016-02-10	Inter Mailand	Defence	15	Nemanja Vidic	1981-10-21	34	21	10	1981	2
Serie A (Italy)	www.fussballdaten.de	2016-02-10	Inter Mailand	Defence	22	Dodo	1992-02-06	24	6	2	1992	1
Serie A (Italy)	www.fussballdaten.de	2016-02-10	Inter Mailand	Defence	93	Federico Dimarco	1997-11-10	18	10	11	1997	2
Serie A (Italy)	www.fussballdaten.de	2016-02-10	Inter Mailand	Midfield	44	Ivan Perisic	1989-02-02	27	2	2	1989	1
Serie A (Italy)	www.fussballdaten.de	2016-02-10	Inter Mailand	Midfield	17	Gary Medel	1987-08-03	28	3	8	1987	2
Serie A (Italy)	www.fussballdaten.de	2016-02-10	Inter Mailand	Midfield	77	Marcelo Brozovic	1992-11-19	23	19	11	1992	2
Serie A (Italy)	www.fussballdaten.de	2016-02-10	Inter Mailand	Midfield	7	Geoffrey Kondogbia	1993-02-15	22	15	2	1993	1
[truncated: 882 more rows]
